# Supplementary material for: Choice of fluids in critically ill patients
Source: BMC Anesthesiol. 2018 Dec 22;18:200. doi: 10.1186/s12871-018-0669-3 (PMC6303886; doi:10.1186/s12871-018-0669-3)
Supplement: Supplementary file 1 — Output of the systematic search. Description of data: Excel table reporting the output of the systematic search (XLSX 485 kb) [file 12871_2018_669_MOESM1_ESM.xlsx]

## Sheet: Sheet1
Title	Description	Details		PMID
(1-Sar, 8-Ile) angiotensin II in the treatment of inhalation injury: a pilot study.	Yukioka T, Shimazaki S, Matuda H.	Clin Ther. 1992 Sep-Oct;14(5):696-8.		1285807
[Anisodamine in prevention and treatment of sepsis of severely burned patients].	Chai J., Yang H., Sheng Z., Guo Z., Diao L., Shen C., Li F., Jia X., Li L., Xu M., He L., Hao D., Yu Y.	Zhonghua wai ke za zhi [Chinese journal of surgery] (2000) 38:9 (686-689). Date of Publication: Sep 2000		11832140
[Application of damage control surgery strategy in treatment of burn-trauma combined injury].	Hao T., Zhu J., Hu W., Zhang H., Gao Z., Wen X., Zhou Z., Lu G., Liu J., Li W.	Zhongguo xiu fu chong jian wai ke za zhi = Zhongguo xiufu chongjian waike zazhi = Chinese journal of reparative and reconstructive surgery (2010) 24:6 (661-664). Date of Publication: Jun 2010		20632494
[Clinical effectiveness of the infusion therapy under control of the transesophageal dopplerography in acute period of severe combined trauma].	Vil'chinskiǐ K.E., Gutnikov A.I., Davydova L.A., Tsarenko S.V., Evdokimov E.A.	Anesteziologiia i reanimatologiia (2011) :3 (59-62). Date of Publication: 2011 May-Jun		21851025
[Clinical observation of damage control resuscitation in rescue multiple fracture with hemorrhagic shock].	Fu C.G.	Zhongguo gu shang = China journal of orthopaedics and traumatology (2014) 27:6 (518-521). Date of Publication: Jun 2014		25241475
[Intensive therapy of uncontrolled internal hemorrhage before the surgical hemostasis conduction in polytrauma].	Sheǐko V.D., Panasenko S.I., Kryzhanovskiǐ A.A., Kravchenko S.P., Shkurupiǐ A.A., Sytnik D.A.	Klinichna khirurhiia / Ministerstvo okhorony zdorov'ia Ukraïny, Naukove tovarystvo khirurhiv Ukraïny (2013) :12 (49-51). Date of Publication: Dec 2013		24502011
[Interleukin 17--prognostic marker of severe acute pancreatitis].	Botoi G., Andercou A.	Chirurgia (Bucharest, Romania : 1990) (2009) 104:4 (431-438). Date of Publication: 2009 Jul-Aug		19886051
[Intraosseous access for fluid therapy in combat situations: use by Spanish military medical staff in Afghanistan].	Navarro Suay R., Bartolomé Cela E., Hernández Abadía de Barbará A., Tamburri Bariain R., Rodríguez Moro C., Olivera García J.	Revista española de anestesiología y reanimación (2011) 58:2 (85-90). Date of Publication: Feb 2011		21427824
[Lethality and outcome in multiple injured patients after severe abdominal and pelvic trauma. Influence of preclinical volume replacement - an analysis of 604 patients from the trauma registry of the DGU].	Hussmann B., Taeger G., Lefering R., Waydhas C., Nast-Kolb D., Ruchholtz S., Lendemans S., TraumaRegister der Deutschen Gesellschaft für Unfallchirurgie	Der Unfallchirurg (2011) 114:8 (705-712). Date of Publication: Aug 2011		21152886
[Rhabdomyolysis after radical nephrectomy in the lateral decubitus position: report of 2 cases]	Shibamori K., Yamamoto T., Matsuki M., Matsuda Y., Kato S., Takei F., Yanase M.	Nihon Hinyōkika Gakkai zasshi. The japanese journal of urology (2014) 105:4 (218-223). Date of Publication: 1 Oct 2014		25757354
[Strategy of the metabolic acidosis correction and indices of coagulation profile in patients with severe traumatic shock].	Shlapak I.P., Zgrzheblovskaia L.V., Malysh I.R., Beshleǐ I.A.	Klinichna khirurhiia / Ministerstvo okhorony zdorov'ia Ukraïny, Naukove tovarystvo khirurhiv Ukraïny (2011) :3 (49-52). Date of Publication: Mar 2011		21695972
[Syndrome of abdominal compartment in trauma].	Carrillo-Esper R., Sosa-García J.O., Carrillo-Córdova J.R., Leyva-Mondragón C.	Cirugia y cirujanos (2012) 80:6 (550-555). Date of Publication: 2012 Nov-Dec		23336151
[Temporary treatment of uncontrolled intrathoracic hemorrhaging with abdominal towels in combination with a rescue procedure. Damage control procedure of the chest].	Yilmaz T.H., Degiannis E., Doll D.	Der Unfallchirurg (2012) 115:1 (71-74). Date of Publication: Jan 2012		21161148
[The concept of small volume resuscitation for preclinical trauma management. Experiences in the Air Rescue Service].	Helm M., Hauke J., Kohler J., Lampl L.	Der Unfallchirurg (2013) 116:4 (326-331). Date of Publication: Apr 2013		21909734
[Update on current care guideline: sepsis (adults].	Ruokonen E., Hovilehto S., Karlsson S., Loisa P., Pettilä V., Rintala E., Sirola J., Uusaro A.	Duodecim; lääketieteellinen aikakauskirja (2014) 130:5 (516-517). Date of Publication: 2014		24730203
“Futile Care”—An Emergency Medicine Approach: Ethical and Legal Considerations	Simon J.R., Kraus C., Rosenberg M., Wang D.H., Clayborne E.P., Derse A.R.	Annals of Emergency Medicine (2017) 70:5 (707-713). Date of Publication: 1 Nov 2017		28754353
10-Year trend in crystalloid resuscitation: Reduced volume and lower mortality	Harada M.Y., Ko A., Barmparas G., Smith E.J.T., Patel B.K., Dhillon N.K., Thomsen G.M., Ley E.J.	International Journal of Surgery (2017) 38 (78-82). Date of Publication: 1 Feb 2017		28040501
14-Day thawed plasma retains clot enhancing properties and inhibits tPA-induced fibrinolysis	Huebner B.R., Moore E.E., Moore H.B., Shepherd-Singh R., Sauaia A., Stettler G.R., Nunns G.R., Silliman C.C.	Journal of Surgical Research (2017) 219 (145-150). Date of Publication: 1 Nov 2017		29078874
1981 circus fire disaster in Bangalore, India: causes, management of burn patients and possible presentation.	Das RA.	Burns Incl Therm Inj. 1983 Sep;10(1):17-29.		6640383
1981--approach to burn therapy.	Burke JF, Quinby WC Jr, Behringer GE, Bondoc CC.	Surg Annu. 1981;13:1-14. Review. No abstract available.		7025274
20-Hour preprocedural hydration is not superior to 5-hour preprocedural hydration in the prevention of contrast-induced increases in serum creatinine and cystatin C.	Torigoe K, Tamura A, Watanabe T, Kadota J.	Int J Cardiol. 2013 Sep 1;167(5):2200-3. doi: 10.1016/j.ijcard.2012.05.122. Epub 2012 Jun 19.		22717305
3% NaCl and 7.5% NaCl/dextran 70 in the resuscitation of severely injured patients.	Holcroft JW, Vassar MJ, Turner JE, Derlet RW, Kramer GC.	Ann Surg. 1987 Sep;206(3):279-88.		2443087
30 years of polytrauma care: An analysis of the change in strategies and results of 4849 cases treated at a single institution.	Probst C, Pape HC, Hildebrand F, Regel G, Mahlke L, Giannoudis P, Krettek C, Grotz MR.	Injury. 2009 Jan;40(1):77-83. doi: 10.1016/j.injury.2008.10.004. Epub 2008 Dec 30.		19117558
50-Year-Old Man With New-Onset Acute Kidney Injury	Melendez-Rosado J.M., Zetir M., Stancampiano F.F.	Mayo Clinic Proceedings (2015) 90:10 (1420-1423) Article Number: 1115. Date of Publication: 1 Oct 2015		26434967
63-Year-Old Woman With Generalized Fatigue and Left Flank Pain	Lewis J.I., Squier S.B., Garland J.L.	Mayo Clinic Proceedings (2015) 90:10 (e105-e109) Article Number: 1114. Date of Publication: 1 Oct 2015		26434974
87-year-old woman with painful swallowing.	Khoo SY, Deimel GW, Park JG.	Mayo Clin Proc. 2010 Dec;85(12):e86-9. doi: 10.4065/mcp.2010.0352. No abstract available.		21123630
A 10-second fluid challenge guided by transthoracic echocardiography can predict fluid responsiveness	Wu Y., Zhou S., Zhou Z., Liu B.	Critical Care (2014) 18:3 Article Number: R108. Date of Publication: 27 May 2014		24886990
A 20 year old man with a high pressure steam burn.	Charles R, Jackson R, Dodman J.	BMJ. 2014 Sep 1;349:g5278. doi: 10.1136/bmj.g5278. No abstract available.		25179860
A 29-year-old with gunshot wound to the spine.	Widmeier K, Hawk A, Deere A.	Air Med J. 2015 May-Jun;34(3):152-5. doi: 10.1016/j.amj.2015.01.003.		25934241
A 34-year-old triathlete with hyperthermia.	Jordan K.	J Emerg Nurs. 2013 Nov;39(6):623-4. doi: 10.1016/j.jen.2013.07.018. Epub 2013 Sep 17. No abstract available.		24054731
A 48-year-old woman with pneumonia, shock, and a rash	Siegel M.D., Kimmel R.	Chest (2006) 129:6 (1724-1727). Date of Publication: June 2006		16778296
A 52-year-old man with malaise and a petechial rash.	Band RA, Gaieski DF, Goyal M, Perrone J.	J Emerg Med. 2011 Jul;41(1):39-42. doi: 10.1016/j.jemermed.2007.12.031. Epub 2008 Aug 23.		18722741
A 63-year-old man with hypomagnesaemia and seizures	Arulanantham N., Anderson M., Gittoes N., Ferner R.E.	Clinical Medicine, Journal of the Royal College of Physicians of London (2011) 11:6 (591-593). Date of Publication: December 2011		22268316
A biopsy of the use of the Baxter formula to resuscitate burns or do we do it like Charlie did it?	Engrav LH, Colescott PL, Kemalyan N, Heimbach DM, Gibran NS, Solem LD, Dimick AR, Gamelli RL, Lentz CW.	J Burn Care Rehabil. 2000 Mar-Apr;21(2):91-5.		10752739
A burn formula in clinical practice.	Griffiths RW, Laing JE.	Ann R Coll Surg Engl. 1981 Jan;63(1):50-3.		7247262
A burn mass casualty event due to boiler room explosion on a cruise ship: Preparedness and outcomes	Tekin A., Namias N., O'Keeffe T., Pizano L., Lynn M., Prater-Varas R., Quintana O.D., Borges L., Ishii M., Lee S., Lopez P., Lessner-Eisenberg S., Alvarez A., Ellison T., Sapnas K., Lefton J., Ward C.G.	American Surgeon (2005) 71:3 (210-215). Date of Publication: 2005		15869134
A burn patient resuscitation therapy designed by computer simulation (BET). Part 2: Initial clinical validation.	Gֳ³mez-Cֳ­a T, Roa L.	Burns. 1993 Aug;19(4):332-8.		8357481
A case of 98 per cent body surface burn cured by traditional Chinese medicine integrated with Western medicine.	Wang XW, Yang YH.	Burns Incl Therm Inj. 1982 Nov;9(2):99-100. No abstract available.		7151004
A case of acute sodium chlorate self-poisoning successfully treated without conventional therapy.	Ranghino A, Costantini L, Deprado A, Filiberti O, Fontaneto C, Ottone S, Peron M, Ternavasio Cameroni G, Zamponi E, Guida G.	Nephrol Dial Transplant. 2006 Oct;21(10):2971-4. Epub 2006 Jul 5. No abstract available.		16822784
A case of bilateral Lisfranc fracture - Dislocations in a patient following polytrauma	Carter M.D., Wilby M.J.	Journal of Accident and Emergency Medicine (2000) 17:5 (387). Date of Publication: 2000		11005425
A case of blunt traumatic cardiac tamponade successfully treated by out-of-hospital pericardial drainage in a “doctor-helicopter” ambulance staffed by skilled emergency physicians	Otsuka H., Sato T., Morita S., Nakagawa Y., Inokuchi S.	Tokai Journal of Experimental and Clinical Medicine (2016) 41:1 (1-3). Date of Publication: 1 Apr 2016		27050887
A case of diabetic non-ketotic hyperosmolar coma with an increase with plasma 3-hydroxybutyrate.	Kinoshita O, Masuda I, Suzuki M, Tsushima M, Nishioeda Y, Matsuyama T, Kojima H, Harano Y.	Endocrinol Jpn. 1991 Oct;38(5):465-70.		1843265
A case of hypercalcemia and gastric necrosis from hot pack ingestion.	Padmanabhan P, Spiller HA, Bosse GM.	J Med Toxicol. 2010 Jun;6(2):139-42. doi: 10.1007/s13181-010-0063-0.		20376594
A case of imported severe plasmodium falciparum malaria in the emergency department and the current role of exchange transfusion treatment.	Habeeb H, Ripper JR, Cohen A, Hinfey PB.	J Emerg Med. 2013 Feb;44(2):e211-5. doi: 10.1016/j.jemermed.2012.02.051. Epub 2012 May 18.		22609412
A case of nondiabetic ketoacidosis in third term twin pregnancy.	Scholte JB, Boer WE.	J Clin Endocrinol Metab. 2012 Sep;97(9):3021-4. doi: 10.1210/jc.2012-1391. Epub 2012 Jul 12.		22791759
A case of paradoxical presentation of a postural postdural puncture headache after combined spinal-epidural anesthesia.	Bordlee JW, Beakley BD, Mody R, McConville AP, Weed JT, McClure BP, Foldes PJ, Ma JG, Kaye AD, Eskander JP.	J Clin Anesth. 2017 May;38:156-157. doi: 10.1016/j.jclinane.2016.08.024. Epub 2017 Feb 22.		28372658
A case of profound pneumatosis intestinalis in a patient with recent polytrauma	Grimm J.C., Berger J.C., Lipsett P.A., Haut E.R., Ferrada P.	Journal of Trauma and Acute Care Surgery (2015) 78:1 (209-210). Date of Publication: 13 Jan 2015		25539225
A case of rhabdomyolysis associated with thyrotoxicosis.	Cakir M, Mahsereci E, Altunbas H, Karayalcin U.	J Natl Med Assoc. 2005 May;97(5):732-4.		15926653
A case of severe Ebola virus infection complicated by gram-negative septicemia.	Kreuels B, Wichmann D, Emmerich P, Schmidt-Chanasit J, de Heer G, Kluge S, Sow A, Rennֳ© T, Gֳ¼nther S, Lohse AW, Addo MM, Schmiedel S.	N Engl J Med. 2014 Dec 18;371(25):2394-401. doi: 10.1056/NEJMoa1411677. Epub 2014 Oct 22.		25337633
A case of severe heatstroke and review of pathophysiology, clinical presentation, and treatment.	Horseman MA, Rather-Conally J, Saavedra C, Surani S.	J Intensive Care Med. 2013 Nov-Dec;28(6):334-40. doi: 10.1177/0885066611434000. Epub 2012 Jan 9. Review.		22232203
A case of severe smoke inhalation injury without cutaneous burn required massive fluid for resuscitation.	Masaki F, Isao T, Hiroshi I, Seiji H, Eisuke S.	Burns. 2007 Aug;33(5):670-1. Epub 2007 Jan 12. No abstract available.		17222977
A case of toxic epidermal necrolysis caused by trimethoprim-sulfamethoxazole.	Rijal JP, Pompa T, Giri S, Bhatt VR.	BMJ Case Rep. 2014 Jul 9;2014. pii: bcr2013203163. doi: 10.1136/bcr-2013-203163.		25008332
A case of toxic shock syndrome following a DIEP breast reconstruction	Tare M., Durcan J., Niranjan N.	Journal of Plastic, Reconstructive and Aesthetic Surgery (2010) 63:3 (e261-e262). Date of Publication: March 2010		19617013
A case of traumatic cardiac tamponade showing sudden spontaneous disappearance of the pericardial fluid.	Otsuka H, Morita S, Iizuka S, Uemura S, Nakagawa Y, Yamamoto I, Inokuchi S.	Tokai J Exp Clin Med. 2007 Sep 20;32(3):90-4.		21318944
A case report of gastroparesis secondary to acute renal failure.	Fahim A, Macleod D.	J Ayub Med Coll Abbottabad. 2008 Jan-Mar;20(1):136-7.		19024208
A case report of generalized pustulosis with systemic manifestations requiring burn intensive care unit admission.	Pomahac B, Lim J, Liu A.	J Burn Care Res. 2008 Nov-Dec;29(6):1004-8. doi: 10.1097/BCR.0b013e31818ba0d3.		18849840
A case report of the effect of plasma exchange on reactive hemophagocytic syndrome associated with toxic shock syndrome.	Sanada S, Ookawara S, Shindo T, Morino K, Ishikawa H, Suzuki M.	Ther Apher Dial. 2004 Dec;8(6):503-6.		15663552
A case series: bilateral ischemic optic neuropathy secondary to large volume fluid resuscitation in critically ill burn patients.	Medina MA 3rd, Moore DA, Cairns BA.	Burns. 2015 May;41(3):e19-23. doi: 10.1016/j.burns.2014.08.008. Epub 2014 Oct 16.		25406887
A central venous (W-B-W) catheter for multipurpose vascular access in children.	Watson AR, Bahoric A, Wesson D.	Artif Organs. 1986 Feb;10(1):59-61.		3964099
A challenging case of rapid progressive Kaposi sarcoma after renal transplantation: Diagnostics by FDG PET/CT	Reuter S., Vrachimis A., Huss S., Wardelmann E., Weckesser M., Pavenstädt H.	Medicine (United States) (2014) 93:11 (e67). Date of Publication: 1 Sep 2014		25192485
A change of colloid from hydroxyethyl starch to gelatin does not reduce rate of renal failure or mortality in surgical critical care patients: Results of a retrospective cohort study.	Albrecht FW, Glas M, Rensing H, Kindgen-Milles D, Volk T, Mathes AM.	J Crit Care. 2016 Dec;36:160-165. doi: 10.1016/j.jcrc.2016.07.005. Epub 2016 Jul 9.		27546766
A clinical randomized study on the effects of invasive monitoring on burn shock resuscitation.	Holm C, Mayr M, Tegeler J, Hֳ¶rbrand F, Henckel von Donnersmarck G, Mֳ¼hlbauer W, Pfeiffer UJ.	Burns. 2004 Dec;30(8):798-807.		15555792
A clinicopathological study of necrotizing fasciitis - An institutional experience	Peer S.M., Rodrigues G., Kumar S., Khan S.A.	Journal of the College of Physicians and Surgeons Pakistan (2007) 17:5 (257-260). Date of Publication: May 2007		17553320
A Common But Not so Typical Elevated Anion Gap.	Gorlitsky B, El-Ibiary S.	Am J Med. 2016 May;129(5):e25-6. doi: 10.1016/j.amjmed.2015.12.021. Epub 2016 Jan 18. No abstract available.		26797077
A community-based comparison of trauma patient outcomes between d- and l-lactate fluids	Kuwabara K., Hagiwara A., Matsuda S., Fushimi K., Ishikawa K.B., Horiguchi H., Fujimori K.	American Journal of Emergency Medicine (2013) 31:1 (206-214). Date of Publication: January 2013		23000326
A comparative study of small intestinal perforation secondary to foreign body and other non-traumatic causes	Chen Q., Huang Y., Wu Y., Zhao K., Zhu B., He T., Xing C.	Ulusal Travma ve Acil Cerrahi Dergisi (2015) 21:2 (107-112). Date of Publication: 2015		25904271
A comparison of albumin and saline for fluid resuscitation in the intensive care unit.	Finfer S, Bellomo R, Boyce N, French J, Myburgh J, Norton R; SAFE Study Investigators..	N Engl J Med. 2004 May 27;350(22):2247-56.		15163774
A comparison of methohexital versus etomidate for endotracheal intubation of critically ill patients.	Diaz-Guzman E, Mireles-Cabodevila E, Heresi GA, Bauer SR, Arroliga AC.	Am J Crit Care. 2010 Jan;19(1):48-54. doi: 10.4037/ajcc2010562.		20045848
A comparison of Ringer's lactate and acetate solutions and resuscitative effects on splanchnic dysoxia in patients with extensive burns.	Aoki K, Yoshino A, Yoh K, Sekine K, Yamazaki M, Aikawa N.	Burns. 2010 Nov;36(7):1080-5. doi: 10.1016/j.burns.2010.04.002. Epub 2010 May 18.		20483542
A comparison of the effects of oral vs. intravenous hydration on subclinical acute kidney injury in living kidney donors: a protocol of a randomised controlled trial.	Mackinnon S, Aitken E, Ghita R, Clancy M.	BMC Nephrol. 2017 Jan 19;18(1):30. doi: 10.1186/s12882-017-0447-3.		28103829
A comparison of total body water analyses: bioelectric impedance analysis versus the tritiated water method.	Miller SF, Carlson RG, Fegelman E, Quinones J, Finley RK Jr.	J Burn Care Rehabil. 1999 Sep-Oct;20(5):363-6.		10501322
A comparison of transcutaneous Doppler corrected flow time, b-type natriuretic peptide and central venous pressure as predictors of fluid responsiveness in septic shock: a preliminary evaluation.	Sturgess DJ, Pascoe RL, Scalia G, Venkatesh B.	Anaesth Intensive Care. 2010 Mar;38(2):336-41.		20369768
A comparison of two smartphone applications and the validation of smartphone applications as tools for fluid calculation for burns resuscitation.	Morris R, Javed M, Bodger O, Hemington Gorse S, Williams D.	Burns. 2014 Aug;40(5):826-34. doi: 10.1016/j.burns.2013.10.015. Epub 2013 Nov 15.		24246618
A controlled resuscitation strategy is feasible and safe in hypotensive trauma patients: results of a prospective randomized pilot trial.	Schreiber MA, Meier EN, Tisherman SA, Kerby JD, Newgard CD, Brasel K, Egan D, Witham W, Williams C, Daya M, Beeson J, McCully BH, Wheeler S, Kannas D, May S, McKnight B, Hoyt DB; ROC Investigators..	J Trauma Acute Care Surg. 2015 Apr;78(4):687-95; discussion 695-7. doi: 10.1097/TA.0000000000000600.		25807399
A critical evaluation of fluid resuscitation in the burned patient.	Reckler JM, Mason AD Jr.	Ann Surg. 1971 Jul;174(1):115-8. No abstract available.		5092498
A delayed presentation of bilateral leg compartment syndrome following non-stop dancing	Jefferies J.G., Carter T., White T.O.	BMJ Case Reports (2015) 2015 Article Number: 208630. Date of Publication: 18 Mar 2015		25786817
A delayed splenic rupture after transcatheter arterial embolization required total splenectomy in a patient with an implantable left ventricular assist device	Kitahara H., Nawata K., Kinoshita O., Itoda Y., Kimura M., Yamauchi H., Ono M.	Journal of Artificial Organs (2016) 19:4 (392-395). Date of Publication: 1 Dec 2016		27430944
A Descriptive Study of the Temporal Patterns of Volume and Contents Change in Human Acute Burn Edema: Application in Evidence-Based Intervention and Research Design.	Edgar DW, Fear M, Wood FM.	J Burn Care Res. 2016 Sep-Oct;37(5):293-304. doi: 10.1097/BCR.0000000000000393.		27322367
A double-blind comparative study of glucolyte-2 with conventional infusion in postoperative surgical and trauma patients.	Chuntrasakul C, Tantibhedhyangkul P, Nimmanwudipong T.	J Med Assoc Thai. 1990 Feb;73(2):68-80.		2351902
A fatal case of cutaneous adverse drug-induced toxic epidermal necrolysis associated with severe rhabdomyolysis	Noordally S.O., Sohawon S., Vanderhulst J., Duttmann R., Corazza F., Devriendt J.	Annals of Saudi Medicine (2012) 32:3 (309-311). Date of Publication: May-June 2012		22588445
A fatal case of streptococcal toxic shock syndrome caused by Streptococcus suis carrying tet (40) and tet (O/W/32/O), Italy	Mancini F., Adamo F., Creti R., Monaco M., Alfarone G., Pantosti A., Ciervo A.	Journal of Infection and Chemotherapy (2016) 22:11 (774-776). Date of Publication: 1 Nov 2016		27553071
A fatal pulmonary embolus composed of gross liver tissue.	Voitk AJ, Munkittrick RC.	Can J Surg. 1986 May;29(3):218-9.		3708463
A five-year review of deaths following urban trauma.	Dove DB, Stahl WM, DelGuercio LR.	J Trauma. 1980 Sep;20(9):760-6.		7411664
A high mean arterial pressure target is associated with improved microcirculation in septic shock patients with previous hypertension: a prospective open label study.	Xu JY, Ma SQ, Pan C, He HL, Cai SX, Hu SL, Liu AR, Liu L, Huang YZ, Guo FM, Yang Y, Qiu HB.	Crit Care. 2015 Mar 30;19:130. doi: 10.1186/s13054-015-0866-0.		25887027
A Jehovah's Witness with complex abdominal trauma and coagulopathy: use of factor VII and a review of the literature.	Haan J, Scalea T.	Am Surg. 2005 May;71(5):414-5.		15986972
A knowledge-based information system for advice in the crisis management of the patient with burns.	Wiener F, Hedlund A, Groth T.	J Burn Care Rehabil. 1990 May-Jun;11(3):201-13.		2373727
A life-threatening ruxolitinib discontinuation syndrome	Coltro G., Mannelli F., Guglielmelli P., Pacilli A., Bosi A., Vannucchi A.M.	American Journal of Hematology (2017) 92:8 (833-838). Date of Publication: 1 Aug 2017		28457008
A long-term study of early fluid therapy in severely burned adults. 3. Simultaneous comparison of saline solution alone or combined with plasma.	Bocanegra M, Hinostroza F, Kefalides NA, Markley K, Rosenthal SM.	JAMA. 1966 Jan 24;195(4):268-74. No abstract available.		5951812
A low volume burn resuscitation regimen: assessment of performance by probit analysis.	Griffiths RW, Cross NL, Laing JE.	Br J Surg. 1981 Apr;68(4):225-8.		7225736
A man in his 40s with fever and hypotension.	Raza S, Arntfield R.	Chest. 2014 Jun;145(6):e17-e19. doi: 10.1378/chest.13-1865. No abstract available.		24889462
A Man in His 60s With Renal Failure and Shock Refractory to Vasopressors.	Hena KM, Eisen LA, Shiloh AL.	Chest. 2015 Dec;148(6):e171-e174. doi: 10.1378/chest.15-0160. No abstract available.		26621295
A method for calculating the total volume of infusion-transfusion therapy in multiple skeletal trauma and shock	Istomin G.P., Vorontsov P.M.	Vestnik khirurgii imeni I. I. Grekova (1992) 148:3 (376-379). Date of Publication: Mar 1992		8594779
A modified goal-directed protocol improves clinical outcomes in intensive care unit patients with septic shock: a randomized controlled trial.	Lin SM, Huang CD, Lin HC, Liu CY, Wang CH, Kuo HP.	Shock. 2006 Dec;26(6):551-7.		17117128
A multicenter clinical study of bundle treatment for moderate or severe acute respiratory distress syndrome	Yue M., Liu F., Zhao L., Zhang F., Wang C.	Chinese Critical Care Medicine (2015) 27:7 (601-605). Date of Publication: 1 Jul 2015		26138424
A multicenter registry of patients with acute respiratory distress syndrome. Physiology and outcome.	Sloane PJ, Gee MH, Gottlieb JE, Albertine KH, Peters SP, Burns JR, Machiedo G, Fish JE.	Am Rev Respir Dis. 1992 Aug;146(2):419-26.		1489134
A multicentre randomised controlled pilot study of fluid resuscitation with saline or Plasma-Lyte 148 in critically ill patients.	Verma B, Luethi N, Cioccari L, Lloyd-Donald P, Crisman M, Eastwood G, Orford N, French C, Bellomo R, Martensson J.	Crit Care Resusc. 2016 Sep;18(3):205-12.		27604335
A multidisciplinary community hospital program for early and rapid resuscitation of shock in nontrauma patients.	Sebat F, Johnson D, Musthafa AA, Watnik M, Moore S, Henry K, Saari M.	Chest. 2005 May;127(5):1729-43.		15888853
A multidisciplinary protocol improves electrolyte replacement and its effectiveness.	Todd SR, Sucher JF, Moore LJ, Turner KL, Hall JB, Moore FA.	Am J Surg. 2009 Dec;198(6):911-5. doi: 10.1016/j.amjsurg.2009.04.032.		19969151
A nationwide survey of clinical characteristics, management, and outcomes of acute kidney injury (AKI) - Patients with and without preexisting chronic kidney disease have different prognoses	Pan H.-C., Wu P.-C., Wu V.-C., Yang Y.-F., Huang T.-M., Shiao C.-C., Chen T.-C., Tarng D.-C., Lin J.-H., Yang W.-S., Sun C.-Y., Lin C.-Y., Chu T.-S., Wu M.-S., Wu K.-D., Chen Y.-C., Huang C.-C.	Medicine (United States) (2016) 95:39. Date of Publication: 2016		27684854
A near death experience.	Chan BK, Renton BJ.	Br J Hosp Med (Lond). 2014 Feb;75(2):110-1. No abstract available.		24521809
A new look at criteria for damage control surgery.	Matsumoto H, Mashiko K, Sakamoto Y, Kutsukata N, Hara Y, Yokota H.	J Nippon Med Sch. 2010 Feb;77(1):13-20.		20154453
A new method for massive fluid resuscitation in the trauma patient.	Rosenblatt R, Dennis P, Draper LD.	Anesth Analg. 1983 Jun;62(6):613-6. No abstract available.		6846886
A novel form of treatment resistance in anorexia nervosa.	Krassioukov AV, Birmingham CL.	Can J Psychiatry. 2005 Jan;50(1):74. No abstract available.		15754669
A novel means to classify response to resuscitation in the severely burned: Derivation of the KMAC value.	Kelly JF, McLaughlin DF, Oppenheimer JH, Simmons JW 2nd, Cancio LC, Wade CE, Wolf SE.	Burns. 2013 Sep;39(6):1060-6. doi: 10.1016/j.burns.2013.05.016. Epub 2013 Jun 15.		23773791
A novel technique for vacuum assisted closure on injured tissue or in confined spaces	Reed S.F., Novosel T.J., Weireter L.J., Collins J.N., Britt R.C., Alvey C., Merkh K., Britt L.D.	Journal of Trauma - Injury, Infection and Critical Care (2008) 64:5 (1406-1407). Date of Publication: May 2008		18469668
A paramedic-staffed medical rehydration unit at a mass gathering.	Lukins JL, Feldman MJ, Summers JA, Verbeek PR.	Prehosp Emerg Care. 2004 Oct-Dec;8(4):411-6.		15626003
A paratracheal cystic lesion in a patient with potential high-energy trauma	Narimatsu E., Yama N., Danjoh W., Kurimoto Y., Asai Y.	Journal of Emergency Medicine (2005) 28:3 (333-335). Date of Publication: April 2005		15769580
A personal digital assistant for determination of fluid needs for burn patients.	Roth AC, Leon MA, Milner SM, Herting RL Jr, Hahn AW.	Biomed Sci Instrum. 1997;34:186-90.		9603036
A perspective on the fluids and catheters treatment trial (FACTT). Fluid restriction is superior in acute lung injury and ARDS.	Wiedemann HP.	Cleve Clin J Med. 2008 Jan;75(1):42-8.		18236729
A phase 1, open-label, dose-escalation study of pralatrexate in combination with bortezomib in patients with relapsed/refractory multiple myeloma	Dunn T.J., Dinner S., Price E., Coutré S.E., Gotlib J., Hao Y., Berube C., Medeiros B.C., Liedtke M.	British Journal of Haematology (2016) 173:2 (253-259). Date of Publication: 1 Apr 2016		27040320
A phase II randomized, controlled trial of continuous hemofiltration in sepsis	Cole L., Bellomo R., Hart G., Journois D., Davenport P., Tipping P., Ronco C.	Critical Care Medicine (2002) 30:1 (100-106). Date of Publication: 2002		11902250
A physicochemical approach to acid-base balance in critically ill trauma patients minimizes errors and reduces inappropriate plasma volume expansion.	Kaplan LJ, Cheung NH, Maerz L, Lui F, Schuster K, Luckianow G, Davis K.	J Trauma. 2009 Apr;66(4):1045-51. doi: 10.1097/TA.0b013e31819a04be.		19359913
A physiological model to evaluate drug kinetics in patients with hemorrhagic shock followed by fluid resuscitation. Application to amoxicillin-clavulanate.	Tod M, Lagneau F, Jullien V, Mimoz O.	Pharm Res. 2008 Jun;25(6):1431-9. doi: 10.1007/s11095-008-9546-y.		18253817
A positive fluid balance is an independent prognostic factor in patients with sepsis.	Acheampong A, Vincent JL.	Crit Care. 2015 Jun 15;19:251. doi: 10.1186/s13054-015-0970-1.		26073560
A practice survey on vasopressor and inotropic drug therapy in Scandinavian intensive care units.	Oldner A, Rossi P, Karason S, Aneman A; Scandinavian Critical Care Trials Group..	Acta Anaesthesiol Scand. 2003 Jul;47(6):693-701.		12803586
A pragmatic multi-centre randomised controlled trial of fluid loading in high-risk surgical patients undergoing major elective surgery--the FOCCUS study.	Cuthbertson BH, Campbell MK, Stott SA, Elders A, Hernֳ¡ndez R, Boyers D, Norrie J, Kinsella J, Brittenden J, Cook J, Rae D, Cotton SC, Alcorn D, Addison J, Grant A; FOCCUS study group..	Crit Care. 2011;15(6):R296. doi: 10.1186/cc10592. Epub 2011 Dec 16.		22177541
A preoperative scoring system to identify patients requiring postoperative high dependecy care	Pirret A.M.	Intensive and Critical Care Nursing (2003) 19:5 (267-275). Date of Publication: October 2003		14516756
A prevalence survey of intravascular catheter use in a general hospital.	Pֳ©rez-Granda MJ, Guembe MR, Rincֳ³n C, Muֳ±oz P, Bouza E.	J Vasc Access. 2014 Nov-Dec;15(6):524-8. doi: 10.5301/jva.5000272. Epub 2014 Jul 8.		25041909
A proposed algorithm for multimodal liver trauma management from a surgical trauma audit in a western European trauma center	Di Saverio S., Sibilio A., Coniglio C., Bianchi E., Biscardi A., Villani S., Gordini G., Tugnoli G.	Minerva Anestesiologica (2014) 80:11 (1205-1216). Date of Publication: 1 Nov 2014		24472749
A prospective randomized trial of ceftazidime versus netilmicin plus mezlocillin in the empirical therapy of presumed sepsis in cirrhotic patients	McCormick P.A., Greenslade L., Kibbler C.C., Chin J.K.T., Burroughs A.K., McIntyre N.	Hepatology (1997) 25:4 (833-836). Date of Publication: 1997		9096584
A prospective randomized trial using blood volume analysis in addition to pulmonary artery catheter, compared with pulmonary artery catheter alone, to guide shock resuscitation in critically ill surgical patients.	Yu M, Pei K, Moran S, Edwards KD, Domingo S, Steinemann S, Ghows M, Takiguchi S, Tan A, Lurie F, Takanishi D Jr.	Shock. 2011 Mar;35(3):220-8. doi: 10.1097/SHK.0b013e3181fc9178.		20926981
A prospective study on the implications of a base deficit during fluid resuscitation.	Cartotto R, Choi J, Gomez M, Cooper A.	J Burn Care Rehabil. 2003 Mar-Apr;24(2):75-84.		12626925
A prospective, randomized study of goal-oriented hemodynamic therapy in cardiac surgical patients	Pölönen P., Ruokonen E., Hippeläinen M., Pöyhönen M., Takala J.	Anesthesia and Analgesia (2000) 90:5 (1052-1059). Date of Publication: 2000		10781452
A protocol for resuscitation of severe burn patients guided by transpulmonary thermodilution and lactate levels: a 3-year prospective cohort study.	Sֳ¡nchez M, Garcֳ­a-de-Lorenzo A, Herrero E, Lopez T, Galvan B, Asensio M, Cachafeiro L, Casado C.	Crit Care. 2013 Aug 15;17(4):R176. doi: 10.1186/cc12855.		23947945
A protocol for the management of adhesive small bowel obstruction.	Loftus T, Moore F, VanZant E, Bala T, Brakenridge S, Croft C, Lottenberg L, Richards W, Mozingo D, Atteberry L, Mohr A, Jordan J.	J Trauma Acute Care Surg. 2015 Jan;78(1):13-9; discussion 19-21. doi: 10.1097/TA.0000000000000491.		25539198
A randomised controlled trial of prehospital intravenous fluid replacement therapy in serious trauma.	Turner J, Nicholl J, Webber L, Cox H, Dixon S, Yates D.	Health Technol Assess. 2000;4(31):1-57.		11109030
A randomised feasibility study to assess a novel strategy to rationalise fluid in patients after cardiac surgery.	Parke RL, McGuinness SP, Gilder E, McCarthy LW, Cowdrey KA.	Br J Anaesth. 2015 Jul;115(1):45-52. doi: 10.1093/bja/aev118. Epub 2015 May 19.		25991758
A randomized comparison of 1-h sodium bicarbonate hydration versus standard peri-procedural saline hydration in patients with chronic kidney disease undergoing intravenous contrast-enhanced computerized tomography.	Kooiman J, Sijpkens YW, de Vries JP, Brulez HF, Hamming JF, van der Molen AJ, Aarts NJ, Cannegieter SC, Putter H, Swarts R, van den Hout WB, Rabelink TJ, Huisman MV.	Nephrol Dial Transplant. 2014 May;29(5):1029-36. doi: 10.1093/ndt/gfu025. Epub 2014 Feb 27.		24578471
A randomized controlled trial comparing hydration therapy to additional hemodialysis or N-acetylcysteine for the prevention of contrast medium-induced nephropathy: the Dialysis-versus-Diuresis (DVD) Trial.	Reinecke H, Fobker M, Wellmann J, Becke B, Fleiter J, Heitmeyer C, Breithardt G, Hense HW, Schaefer RM.	Clin Res Cardiol. 2007 Mar;96(3):130-9. Epub 2006 Dec 22.		17180572
A randomized controlled trial on the effects of goal-directed therapy on the inflammatory response open abdominal aortic aneurysm repair.	Funk DJ, HayGlass KT, Koulack J, Harding G, Boyd A, Brinkman R.	Crit Care. 2015 Jun 10;19:247. doi: 10.1186/s13054-015-0974-x.		26062689
A randomized prospective analysis of alteration of hemostatic function in patients receiving tranexamic acid and hydroxyethyl starch (130/0.4) undergoing off pump coronary artery bypass surgery.	Chakravarthy M, Muniraj G, Patil S, Suryaprakash S, Mitra S, Shivalingappa B.	Ann Card Anaesth. 2012 Apr-Jun;15(2):105-10. doi: 10.4103/0971-9784.95072.		22508200
A randomized trial of palliative care discussions linked to an automated early warning system alert	Picker D., Dans M., Heard K., Bailey T., Chen Y., Lu C., Kollef M.H.	Critical Care Medicine (2017) 45:2 (234-240). Date of Publication: 1 Feb 2017		27768613
A randomized trial of plasma exchange in the treatment of burn shock.	Kravitz M, Warden GD, Sullivan JJ, Saffle JR.	J Burn Care Rehabil. 1989 Jan-Feb;10(1):17-26.		2921255
A randomized trial of protocol-based care for early septic shock.	ProCESS Investigators., Yealy DM, Kellum JA, Huang DT, Barnato AE, Weissfeld LA, Pike F, Terndrup T, Wang HE, Hou PC, LoVecchio F, Filbin MR, Shapiro NI, Angus DC.	N Engl J Med. 2014 May 1;370(18):1683-93. doi: 10.1056/NEJMoa1401602. Epub 2014 Mar 18.		24635773
A randomized trial of saline hydration to prevent contrast-induced nephropathy in patients on regular captopril or furosemide therapy undergoing percutaneous coronary intervention.	Shemirani H, Pourrmoghaddas M.	Saudi J Kidney Dis Transpl. 2012 Mar;23(2):280-5.		22382219
A randomized, controlled, double-blind crossover study on the effects of 2-L infusions of 0.9% saline and plasma-lyteֲ® 148 on renal blood flow velocity and renal cortical tissue perfusion in healthy volunteers.	Chowdhury AH, Cox EF, Francis ST, Lobo DN.	Ann Surg. 2012 Jul;256(1):18-24. doi: 10.1097/SLA.0b013e318256be72. Erratum in: Ann Surg. 2013 Dec;258(6):1118.		22580944
A rare case of spontaneous rectus sheath haematoma in a patient with mechanical prosthetic aortic and mitral valves.	Aykan A, Oguz A, Yildiz M, ֳ–zkan M.	Cardiovasc J Afr. 2012 Jul 12;23(6):e14-5. doi: 10.5830/CVJA-2011-070.		22832479
A rare cause of altered mental status and fever in a young military recruit in Puerto Rico.	Boodosingh DR, Robles-Arias C, Alemֳ¡n-Ortiz JR, Rodrֳ­guez-Cintrֳ³n W.	P R Health Sci J. 2014 Dec;33(4):200-2.		25563039
A rare cause of small bowel obstruction in adults: Persistent omphalomesenteric duct	Güner A., Keçe C., Boz A., Kahraman I., Reis E.	Ulusal Travma ve Acil Cerrahi Dergisi (2012) 18:5 (446-448). Date of Publication: 2012		23188608
A rationale for epidural analgesia in the treatment of multiple rib fractures.	Dittmann M, Keller R, Wolff G.	Intensive Care Med. 1978 Nov;4(4):193-7.		739077
A retrospective analysis of 5 cases of major burns treated by goat acellular dermal matrix combined with hyaluronic acid	Zhao X., Ning F., Du W., Zhang G.	Zhonghua wai ke za zhi [Chinese journal of surgery] (2014) 52:4 (285-288). Date of Publication: 1 Apr 2014		24924575
A review of emergency department fluid resuscitation of burn patients transferred to a regional, verified burn center.	Hagstrom M, Wirth GA, Evans GR, Ikeda CJ.	Ann Plast Surg. 2003 Aug;51(2):173-6.		12897521
A review of intraosseous vascular access: current status and military application.	Dubick MA, Holcomb JB.	Mil Med. 2000 Jul;165(7):552-9. Review.		10920658
A review of the evolution of intraosseous access in tactical settings and a feasibility study of a human cadaver model for a humeral head approach.	Rush S, D'Amore J, Boccio E.	Mil Med. 2014 Aug;179(8 Suppl):24-8. doi: 10.7205/MILMED-D-13-00484.		25102545
A role for negative fluid balance in septic patients with abdominal compartment syndrome?	Kula R, Szturz P, Sklienka P, Neiser J, Jahoda J.	Intensive Care Med. 2004 Nov;30(11):2138-9. Epub 2004 Sep 11. No abstract available.		15368035
A SCUBA diver with acute kidney injury.	Gleeson PJ, Kelly Y, Ni Sheaghdha E, Lappin D.	BMJ Case Rep. 2015 May 6;2015. pii: bcr2014206345. doi: 10.1136/bcr-2014-206345.		25948841
A severe, late reaction to radiological contrast media mimicking a sepsis syndrome.	Burton PR, Jarmolowski E, Raineri F, Buist MD, Wriedt CH.	Australas Radiol. 1999 Aug;43(3):360-2.		10901937
A simple physiologic algorithm for managing hemodynamics using stroke volume and stroke volume variation: physiologic optimization program.	McGee WT.	J Intensive Care Med. 2009 Nov-Dec;24(6):352-60. doi: 10.1177/0885066609344908. Epub 2009 Sep 6.		19736180
A snapshot of circulation failure following acute traumatic injury: The expansion of computed tomography beyond injury diagnosis	Anand T., Vansonnenberg E., Gadani K., Skinner R.	Injury (2016) 47:1 (50-52). Date of Publication: 1 Jan 2016		26434575
A special case: treatment of a patient with necrotising fasciitis.	Alblas J, Klicks RJ, Andrlessen A.	Br J Nurs. 2013 Aug 8-Sep 12;22(15):S22-4, S26.		24180022
A study of renal damage in seriously burned patients.	Schiavon M, Di Landro D, Baldo M, De Silvestro G, Chiarelli A.	Burns Incl Therm Inj. 1988 Apr;14(2):107-12.		3292014
A successfully treated case of hyperosmolar hyperglycemic state complicated with rhabdomyolysis, acute kidney injury, and ischemic colitis.	Izumi T, Shimizu E, Imakiire T, Kikuchi Y, Oshima S, Kubota T, Hakozaki Y.	Intern Med. 2010;49(21):2321-6. Epub 2010 Nov 1.		21048368
A survey of Canadian intensivists' resuscitation practices in early septic shock.	McIntyre LA, Hֳ©bert PC, Fergusson D, Cook DJ, Aziz A; Canadian Critical Care Trials Group..	Crit Care. 2007;11(4):R74.		17623059
A swollen leg in the middle of the night	Randall D.W., Fickling W.E.	BMJ (Online) (2012) 345:7879 Article Number: e6189. Date of Publication: 20 Oct 2012		23014902
A tip from the nose: Rhinocerebral mucormycosis in a patient with alcoholic liver cirrhosis and cocaine abuse, an uncommon association	Rodriguez D.A., Virgen G.O., Miranda Ackerman R.C.	BMJ Case Reports (2017) 2017 Article Number: bcr-2017-220730. Date of Publication: 2017		28784893
A traumatic case of fat embolism	Telford L., Harris J.	BMJ Case Reports (2013) Article Number: 200142. Date of Publication: 5 Jul 2013		23833102
A universal burn solution. Evaluation of initial intravenous fluid resuscitation.	Stone HH, Rhame DW, Black WS, Martin JD Jr.	Arch Surg. 1969 Oct;99(4):464-6. No abstract available.		5808275
A wolf in wolf's clothing--the abdominal compartment syndrome.	Burrows R, Edington J, Robbs JV.	S Afr Med J. 1995 Jan;85(1):46-8.		7784920
Abdominal anaphylaxis presenting as trauma: A recipe for delayed diagnosis	Rankins K.B., McGovern R., Winston E.S., Al-Dulaimy K., Pope J.H.	Journal of Emergency Medicine (2012) 43:4 (630-633). Date of Publication: October 2012		20888166
Abdominal aortic aneurysm rupture: statistical analysis of factors affecting outcome of surgical treatment.	Wakefield TW, Whitehouse WM Jr, Wu SC, Zelenock GB, Cronenwett JL, Erlandson EE, Kraft RO, Lindenauer SM, Stanley JC.	Surgery. 1982 May;91(5):586-96.		7071747
Abdominal aortic aneurysm surgery: Retroperitoneal or transperitoneal approach?	Çinar B., Goksel O., Kut S., Filizcan U., Çetemen S., Sahin S., Eren E.	Journal of Cardiovascular Surgery (2006) 47:6 (637-641). Date of Publication: December 2006		17043609
Abdominal Compartment Syndrome complicating massive hemorrhage from an unusual presentation of ruptured ectopic pregnancy.	Sanda RB, Aziz R, Bhutto A, Seliem SI.	Ann Afr Med. 2011 Jul-Sep;10(3):252-5. doi: 10.4103/1596-3519.84700.		21912014
Abdominal compartment syndrome in patients with burns.	Ivy ME, Possenti PP, Kepros J, Atweh NA, D'Aiuto M, Palmer J, Pineau M, Burns GA, Caushaj PF.	J Burn Care Rehabil. 1999 Sep-Oct;20(5):351-3.		10501319
Abdominal compartment syndrome in patients with isolated extraperitoneal injuries.	Kopelman T, Harris C, Miller R, Arrillaga A.	J Trauma. 2000 Oct;49(4):744-7; discussion 747-9. No abstract available.		11038095
Abdominal compartment syndrome in the open abdomen.	Gracias VH, Braslow B, Johnson J, Pryor J, Gupta R, Reilly P, Schwab CW.	Arch Surg. 2002 Nov;137(11):1298-300.		12413323
Abdominal compartment syndrome in the severely burned patient.	Hershberger RC, Hunt JL, Arnoldo BD, Purdue GF.	J Burn Care Res. 2007 Sep-Oct;28(5):708-14.		17667839
Abdominal compartment syndrome in traumatic hemorrhagic shock: is there a fluid resuscitation inflection point associated with increased risk?	Hwabejire JO, Nembhard CE, Oyetunji TA, Seyoum T, Siram SM, Cornwell EE 3rd, Greene WR.	Am J Surg. 2016 Apr;211(4):733-8. doi: 10.1016/j.amjsurg.2015.09.019. Epub 2015 Dec 31.		26941002
Abdominal compartment syndrome is common in medical intensive care unit patients receiving large-volume resuscitation.	Daugherty EL, Hongyan Liang, Taichman D, Hansen-Flaschen J, Fuchs BD.	J Intensive Care Med. 2007 Sep-Oct;22(5):294-9.		17895487
Abdominal compartment syndrome monitoring in major burn patients with Siriraj device catheter.	Muangman P, Muangman S, Suvanchote S, Benjathanung R.	J Med Assoc Thai. 2007 Feb;90(2):384-90.		17375648
Abdominal compartment syndrome.	Loi P, De Backer D, Vincent JL.	Acta Chir Belg. 2001 Mar-Apr;101(2):59-64.		11396052
Abdominal compartment syndrome: a case review.	Majchrzak C.	J Perianesth Nurs. 2002 Dec;17(6):413-7; quiz 417-9. Review.		12476408
Abdominal Complications after Severe Burns	Markell K.W., Renz E.M., White C.E., Albrecht M.E., Blackbourne L.H., Park M.S., Barillo D.A., Chung K.K., Kozar R.A., Minei J.P., Cohn S.M., Herndon D.N., Cancio L.C., Holcomb J.B., Wolf S.E.	Journal of the American College of Surgeons (2009) 208:5 (940-947). Date of Publication: May 2009		19476867
Abdominal Distension and Vascular Collapse.	Cosentino G, Uwaifo GI.	J Miss State Med Assoc. 2016 Apr;57(4):113-5.		27328473
Abdominal pain and multi-organ dysfunction syndrome in a young woman	Hsiao F.-C., Hung Y.-J., Hsieh C.-H., Wu L.-Y., Shih K.-C., He C.-T.	American Journal of the Medical Sciences (2007) 334:5 (399-401). Date of Publication: November 2007		18004097
Abdominal venous injuries.	Wiencek RG, Wilson RF.	J Trauma. 1986 Sep;26(9):771-8.		3746951
Aberrant position of a central venous catheter: a cause for inadequate fluid replacement in septic shock.	Krausz MM, Berlatzky J, Eimerl D, Cotev S.	Crit Care Med. 1978 Sep-Oct;6(5):337-8.		720091
About "changes in zinc metabolism after burns".	Berger MM, Cavadini C.	J Trace Elem Electrolytes Health Dis. 1993 Sep;7(3):189-90. No abstract available.		8155993
Absidia corymbifera fungal infection in burns: A case report and review of the literature	Constantinides J., Misra A., Nassab R., Wilson Y.	Journal of Burn Care and Research (2008) 29:2 (416-419). Date of Publication: March-April 2008		18354306
Accidental massive extravascular infusion of fluids in a burned patient.	Svartling N, Haasio J.	Anaesth Intensive Care. 1996 Jun;24(3):394-6. No abstract available.		8805900
Accuracy in early prediction of prognosis of patients with septic shock by analysis of simple indices: prospective study.	D'Orio V, Mendes P, Saad G, Marcelle R.	Crit Care Med. 1990 Dec;18(12):1339-45.		2245606
Accuracy of burn size estimation and subsequent fluid resuscitation prior to arrival at the Yorkshire Regional Burns Unit. A three year retrospective study.	Collis N, Smith G, Fenton OM.	Burns. 1999 Jun;25(4):345-51.		10431984
Accuracy of pleth variability index compared with inferior vena cava diameter to predict fluid responsiveness in mechanically ventilated patients.	Piֵkin ֳ–, ֳ–z ִ°ִ°.	Medicine (Baltimore). 2017 Nov;96(47):e8889. doi: 10.1097/MD.0000000000008889.		29382017
Accuracy of stroke volume variation compared with pleth variability index to predict fluid responsiveness in mechanically ventilated patients undergoing major surgery.	Zimmermann M, Feibicke T, Keyl C, Prasser C, Moritz S, Graf BM, Wiesenack C.	Eur J Anaesthesiol. 2010 Jun;27(6):555-61. doi: 10.1097/EJA.0b013e328335fbd1.		20035228
Acid-base disorder analysis during diabetic ketoacidosis using the Stewart approach--a case report.	Szrama J, Smuszkiewicz P.	Anaesthesiol Intensive Ther. 2013 Oct-Dec;45(4):230-4. doi: 10.5603/AIT.2013.0044.		24407901
Acid-base responses to high-volume haemofiltration in the critically ill	Nimmo G.R., Mackenzie S.J., Walker S., Nicol M., Grant I.S.	Nephrology Dialysis Transplantation (1993) 8:9 (854-857). Date of Publication: 1993		8255519
Action stat! Neck and chest burns.	Jarlsberg CR.	Nursing. 1990 Jan;20(1):33. No abstract available.		2300288
Active negative pressure peritoneal therapy after abbreviated laparotomy: The intraperitoneal vacuum randomized controlled trial	Kirkpatrick A.W., Roberts D.J., Faris P.D., Ball C.G., Kubes P., Tiruta C., Xiao Z., Holodinsky J.K., McBeth P.B., Doig C.J., Jenne C.N.	Annals of Surgery (2015) 262:1 (38-46). Date of Publication: 1 Jul 2015		25536308
Acute abdomen as an atypical presentation of meningococcal septicaemia	Schmid M.L.	Scandinavian Journal of Infectious Diseases (1998) 30:6 (629-630). Date of Publication: 1998		10225402
Acute acalculous cholecystitis immediately after gastric operation: Case report and literatures review	Liu F.-L., Li H., Wang X.-F., Shen K.-T., Shen Z.-B., Sun Y.-H., Qin X.-Y.	World Journal of Gastroenterology (2014) 20:30 (10642-10650). Date of Publication: 14 Aug 2014		25132787
Acute acalculous cholecystitis: a rare complication of snake bite.	Senthilkumaran S, Menezes RG, Pant S, Thirumalaikolundusubramanian P.	Wilderness Environ Med. 2013 Sep;24(3):277-9. doi: 10.1016/j.wem.2013.01.002. Epub 2013 Mar 7.		23473791
Acute adrenal crisis after orthopedic surgery for pathologic fracture.	Naka N, Takenaka S, Nanno K, Moriguchi Y, Chun BM, Sonoda S, Hashimoto N, Tsukamoto Y, Araki N.	World J Surg Oncol. 2007 Mar 6;5:27.		17338824
Acute adrenal insufficiency: hemodynamic and echocardiographic characteristics.	Lawton JM.	Wis Med J. 1992 May;91(5):214-6.		1604886
Acute assessment and management of burn injuries.	Purdue GF, Arnoldo BD, Hunt JL.	Phys Med Rehabil Clin N Am. 2011 May;22(2):201-12, v. doi: 10.1016/j.pmr.2011.01.004.		21624716
Acute blood loss.	Baron BJ, Scalea TM.	Emerg Med Clin North Am. 1996 Feb;14(1):35-55. Review.		8591784
Acute burn care: an update.	Mikhail JN.	J Emerg Nurs. 1988 Jan-Feb;14(1):9-18. No abstract available.		3279254
Acute burn induced coagulopathy.	Sherren PB, Hussey J, Martin R, Kundishora T, Parker M, Emerson B.	Burns. 2013 Sep;39(6):1157-61. doi: 10.1016/j.burns.2013.02.010. Epub 2013 Mar 14.		23498713
Acute coronary ischemia following centipede envenomation: case report and review of the literature.	Ozsarac M, Karcioglu O, Ayrik C, Somuncu F, Gumrukcu S.	Wilderness Environ Med. 2004 Summer;15(2):109-12. Review.		15228064
Acute electric burns. Current diagnostic and therapeutic approaches to management.	Hunt JL, Sato RM, Baxter CR.	Arch Surg. 1980 Apr;115(4):434-8.		6987974
Acute electrical burns: a 10-year clinical experience.	Hanumadass ML, Voora SB, Kagan RJ, Matsuda T.	Burns Incl Therm Inj. 1986 Aug;12(6):427-31.		3768755
Acute epiglottitis: A report of the two different methods of airway management in adults	Raksakietisak M., Chongkolwatana C.	Journal of the Medical Association of Thailand (2006) 89:12 (2138-2141). Date of Publication: December 2006		17214068
Acute esophageal necrosis: A case series of five patients presenting with "Black esophagus"	Singh D., Singh R., Laya A.S.	Indian Journal of Gastroenterology (2011) 30:1 (41-45). Date of Publication: February 2011		21369835
Acute Fatty Liver of Pregnancy: Analysis on the Diagnosis and Treatment of 15 Cases.	Liu G, Shang X, Yuan B, Han C, Wang Y.	J Reprod Med. 2016 May-Jun;61(5-6):282-6.		27424373
Acute fluid shifts influence the assessment of serum vitamin D status in critically ill patients.	Krishnan A, Ochola J, Mundy J, Jones M, Kruger P, Duncan E, Venkatesh B.	Crit Care. 2010;14(6):R216. doi: 10.1186/cc9341. Epub 2010 Nov 26.		21110839
Acute forearm compressive myopathy syndrome secondary to upper limb entrapment: an unusual cause of renal failure.	Tachtsi MD, Kalogirou TE, Atmatzidis SK, Papadimitriou DK, Atmatzidis KS.	Ann Vasc Surg. 2011 May;25(4):559.e1-5. doi: 10.1016/j.avsg.2010.10.017.		21549937
Acute haemodynamic effects of a hypertonic saline/dextran solution in stable patients with severe sepsis.	Oliveira RP, Weingartner R, Ribas EO, Moraes RS, Friedman G.	Intensive Care Med. 2002 Nov;28(11):1574-81. Epub 2002 Oct 1.		12415443
Acute hypopituitarism in a pregnant patient after cardiac gunshot injury	Díaz-Gómez J.L., Seigel T., Schmidt U., Pino R.M., Bittner E.A.	Journal of Clinical Anesthesia (2011) 23:5 (414-417). Date of Publication: August 2011		21741812
Acute intracardiac right-to-left shunt in a patient with acute respiratory distress syndrome and shock successfully treated with nitric oxide [3]	Hermans G.M., Wilmer A., Knockaert D.C., Bobbaers H.	British Journal of Anaesthesia (2006) 96:2 (268-269). Date of Publication: February 2006		16415323
Acute ischemic optic neuropathy associated with an abdominal compartment syndrome in a burn patient.	Pirson J, Zizi M, Jacob E, Deleuze JP.	Burns. 2004 Aug;30(5):491-4. No abstract available.		15225919
Acute kidney injury after primary angioplasty: effect of different hydration treatments.	Manari A, Magnavacchi P, Puggioni E, Vignali L, Fiaccadori E, Menozzi M, Tondi S, Robotti S, Ferrari D, Valgimigli M.	J Cardiovasc Med (Hagerstown). 2014 Jan;15(1):60-7. doi: 10.2459/JCM.0b013e3283641bb8.		24500238
Acute kidney injury criteria predict outcomes of critically ill patients.	Barrantes F, Tian J, Vazquez R, Amoateng-Adjepong Y, Manthous CA.	Crit Care Med. 2008 May;36(5):1397-403. doi: 10.1097/CCM.0b013e318168fbe0.		18434915
Acute kidney injury due to crystalluria following acute valacyclovir overdose	Roberts D.M., Smith M.W.H., McMullan B.J., Sevastos J., Day R.O.	Kidney International (2011) 79:5 (574). Date of Publication: March 2011		21321560
Acute kidney injury during treatment for latent tuberculous infection with rifampin	Wortham J.M., Goggin M., Mora C., Vandehey L., Manangan L., Powell K.M.	International Journal of Tuberculosis and Lung Disease (2017) 21:5 (596-597). Date of Publication: 1 May 2017		28399977
Acute kidney injury following primary hip and knee arthroplasty surgery.	Ferguson KB, Winter A, Russo L, Khan A, Hair M, MacGregor MS, Holt G.	Ann R Coll Surg Engl. 2017 Apr;99(4):307-312. doi: 10.1308/rcsann.2016.0324. Epub 2016 Nov 4.		27809577
Acute kidney injury following vomiting and diarrhea after endoscopy in a duodenal gastrinoma patient	Miura M., Kitamura K., Arai K., Kawaguchi K., Yamashita T., Sakai Y., Yamashita T., Mizukoshi E., Honda M., Kaneko S.	Journal of Japanese Society of Gastroenterology (2017) 114:1 (69-77). Date of Publication: 2017		28070096
Acute Kidney Injury in Burn Patients: Clinically Significant Over the Initial Hospitalization and 1 Year After Injury: An Original Retrospective Cohort Study.	Thalji SZ, Kothari AN, Kuo PC, Mosier MJ.	Ann Surg. 2017 Aug;266(2):376-382. doi: 10.1097/SLA.0000000000001979.		27611620
Acute kidney injury in pancreatic surgery; association with urine output and intraoperative fluid administration.	Goren O, Levy A, Cattan A, Lahat G, Matot I.	Am J Surg. 2017 Aug;214(2):246-250. doi: 10.1016/j.amjsurg.2017.01.040. Epub 2017 Jan 30.		28223046
Acute kidney injury in patients presenting with hyponatremia.	Adams D, de Jonge R, van der Cammen T, Zietse R, Hoorn EJ.	J Nephrol. 2011 Nov-Dec;24(6):749-55. doi: 10.5301/JN.2011.6410.		21374587
Acute kidney injury with hydroxyethyl starch 130/0.42 in severe sepsis.	Mֳ¼ller RB, Haase N, Lange T, Wetterslev J, Perner A.	Acta Anaesthesiol Scand. 2015 Mar;59(3):329-36. doi: 10.1111/aas.12453. Epub 2014 Dec 18.		25524831
Acute Kidney Injury With the RenalGuard System in Patients Undergoing Transcatheter Aortic Valve Replacement: The PROTECT-TAVI Trial (PROphylactic effecT of furosEmide-induCed diuresis with matched isotonic intravenous hydraTion in Transcatheter Aortic Valve Implantation).	Barbanti M, Gulino S, Capranzano P, Immֳ¨ S, Sgroi C, Tamburino C, Ohno Y, Attizzani GF, Patanֳ¨ M, Sicuso R, Pilato G, Di Landro A, Todaro D, Di Simone E, Picci A, Giannetto G, Costa G, Deste W, Giannazzo D, Grasso C, Capodanno D, Tamburino C.	JACC Cardiovasc Interv. 2015 Oct;8(12):1595-604. doi: 10.1016/j.jcin.2015.07.012. Epub 2015 Sep 17.		26386766
Acute kidney injury, hyperbilirubinemia, and ischemic skin necrosis due to massive sulindac overdose.	Vaughn JL, Shah KV, Ghossein MM, Meyer WL, Kirkpatrick RB.	Curr Drug Saf. 2015;10(2):190-2.		25986039
Acute kidney injury, sodium disorders, and hypercalcemia in the aging kidney: diagnostic and therapeutic management strategies in emergency medicine.	AlZahrani A, Sinnert R, Gernsheimer J.	Clin Geriatr Med. 2013 Feb;29(1):275-319. doi: 10.1016/j.cger.2012.10.007. Review.		23177611
Acute kidney injury-epidemiology, outcomes and economics.	Rewa O, Bagshaw SM.	Nat Rev Nephrol. 2014 Apr;10(4):193-207. doi: 10.1038/nrneph.2013.282. Epub 2014 Jan 21. Review.		24445744
Acute management and outcome of multiple trauma patients with pelvic disruptions.	Burkhardt M, Nienaber U, Pizanis A, Maegele M, Culemann U, Bouillon B, Flohֳ© S, Pohlemann T, Paffrath T; TraumaRegister DGU.; German Pelvic Injury Register of the Deutsche Gesellschaft fֳ¼r Unfallchirurgie..	Crit Care. 2012 Aug 22;16(4):R163. doi: 10.1186/cc11487.		22913820
Acute mechanical intestinal obstructions	Küçük H.F., Sikar H.E., Uzun H., Tutal F., Kaptanoǧlu L., Kurt N.	Ulusal Travma ve Acil Cerrahi Dergisi (2010) 16:4 (349-352). Date of Publication: 2010		20849053
Acute median nerve compression associated with tumescent fluid administration.	Lombardi AS, Quirke TE, Rauscher G.	Plast Reconstr Surg. 1998 Jul;102(1):235-7. No abstract available.		9655434
Acute mesenteric venous thrombosis due to protein S deficiency in a pregnant woman	Atakan Al R., Borekci B., Ozturk G., Akcay M.N., Kadanali S.	Journal of Obstetrics and Gynaecology Research (2009) 35:4 (804-807). Date of Publication: August 2009		19751348
Acute necrotizing pancreatitis: can tigecycline be included in a therapeutic strategy?	Occhionorelli S, Morganti L, Cultrera R, Andreotti D, Maccatrozzo S, Cappellari L, Stano R, Vasquez G.	G Chir. 2015 Jan-Feb;36(1):15-20.		25827664
Acute oxalate nephropathy associated with Clostridium difficile colitis.	Cohen-Bucay A, Garimella P, Ezeokonkwo C, Bijol V, Strom JA, Jaber BL.	Am J Kidney Dis. 2014 Jan;63(1):113-8. doi: 10.1053/j.ajkd.2013.09.010. Epub 2013 Oct 30.		24183111
Acute pancreatitis and ileus postcolonoscopy	Ko H.H., Jamieson T., Bressler B.	Canadian Journal of Gastroenterology (2009) 23:8 (551-553). Date of Publication: August 2009		19668799
Acute pancreatitis associated with hemorrhagic fever with renal syndrome: Clinical analysis of 12 cases	Fan H., Zhao Y., Song F.-C.	Renal Failure (2013) 35:10 (1330-1333). Date of Publication: November 2013		23964665
Acute pancreatitis caused by Mycoplasma pneumoniae: an unusual etiology	Valdés Lacasa T., Duarte Borges M.A., García Marín A., Gómez Cuervo C.	Clinical Journal of Gastroenterology (2017) 10:3 (279-282). Date of Publication: 1 Jun 2017		28324273
Acute Pancreatitis Complicated with Diabetic Ketoacidosis in a Young Adult without Hypertriglyceridemia: A Case Report.	Kim JH, Oh MJ.	Korean J Gastroenterol. 2016 Nov 25;68(5):274-278. doi: 10.4166/kjg.2016.68.5.274.		27871165
Acute pancreatitis in childhood.	Weizman Z, Durie PR.	J Pediatr. 1988 Jul;113(1 Pt 1):24-9.		2455030
Acute pancreatitis with an intramural duodenal hematoma	Chang C.-M., Huang H.-H., How C.-K.	Internal Medicine (2015) 54:7 (755-757). Date of Publication: 1 Apr 2015		25832937
Acute pancreatitis-induced thrombotic thrombocytopenic purpura	Gurjar M., Saigal S., Azim A., Mohindra S., Prasad N., Srivastava G.	Journal of the Pancreas (2012) 13:1 (80-82). Date of Publication: January 2012		22233953
Acute phosphate nephropathy after bowel cleansing: still a menace.	Santos P, Branco A, Silva S, Paiva A, Baldaia J, Maximino J, Loureiro A, Henrique R.	Nefrologia. 2010;30(6):702-4. doi: 10.3265/Nefrologia.pre2010.Jul.10544. No abstract available.		21113224
Acute phosphate nephropathy.	Monfared A, Habibzadeh SM, Mesbah SA.	Iran J Kidney Dis. 2014 May;8(3):246-9.		24878951
Acute renal dysfunction in severely burned adults.	Chrysopoulo MT, Jeschke MG, Dziewulski P, Barrow RE, Herndon DN.	J Trauma. 1999 Jan;46(1):141-4.		9932697
Acute renal failure after a holiday in the tropics.	Guron G, Holmdahl J, Dotevall L.	Clin Nephrol. 2006 Dec;66(6):468-71.		17176921
Acute renal failure after living-related liver transplantation	Chuang F.-R., Lee C.-H., Chien Y.-S., Chen Y.-S., Chen C.-L.	Transplantation Proceedings (2003) 35:1 (429-430). Date of Publication: February 2003		12591473
Acute renal failure and metabolic disturbances in the short bowel syndrome	Banerjee A., Warwicker P.	QJM - Monthly Journal of the Association of Physicians (2002) 95:1 (37-40). Date of Publication: 2002		11834771
Acute renal failure associated with dysfunctioning detrusor muscle in multiple sclerosis.	Yuruktumen A, Karcioglu O, Topacoglu H, Arslan ED.	Adv Ther. 2004 Nov-Dec;21(6):343-7.		15856857
Acute renal failure due to acute diarrhoeal diseases.	Kumar SS, Paramananthan R, Muthusethupathi MA.	J Assoc Physicians India. 1990 Feb;38(2):164-6.		2380138
Acute renal failure due to indinavir crystalluria and nephrolithiasis: report of two cases.	Berns JS, Cohen RM, Silverman M, Turner J.	Am J Kidney Dis. 1997 Oct;30(4):558-60.		9328372
Acute renal failure following laparoscopic cholecystectomy.	Briscoe JH, Bahal V.	BMJ Case Rep. 2012 Nov 30;2012. pii: bcr2012006427. doi: 10.1136/bcr-2012-006427.		23203169
Acute renal failure from organophospate poisoning: A case of success with haemofiltration	Agostini M., Bianchin A.	Human and Experimental Toxicology (2003) 22:3 (165-167). Date of Publication: 1 Mar 2003		12723899
Acute renal failure in association with severe hyperemesis gravidarum.	Hill JB, Yost NP, Wendel GD Jr.	Obstet Gynecol. 2002 Nov;100(5 Pt 2):1119-21.		12423829
Acute renal failure in patients with sepsis in a surgical ICU: Predictive factors, incidence, comorbidity, and outcome	Hoste E.A.J., Lameire N.H., Vanholder R.C., Benoit D.D., Decruyenaere J.M.A., Colardyn F.A.	Journal of the American Society of Nephrology (2003) 14:4 (1022-1030). Date of Publication: 1 Apr 2003		12660337
Acute renal failure in the tropics.	Jha V, Chugh KS.	J Assoc Physicians India. 1997;Suppl 2:18-23. No abstract available.		11235612
Acute renal failure: a diagnostic dilemma.	Kirschbaum BB.	South Med J. 1983 Jun;76(6):803-4.		6857313
Acute renal failure--an unusual consequence of uterine prolapse.	Yanik FF, Akpolat T, Koֳ§ak I.	Nephrol Dial Transplant. 1998 Oct;13(10):2648-50. No abstract available.		9794579
Acute respiratory distress syndrome after convalescent plasma use: Treatment of a patient with Ebola virus disease contracted in Madrid, Spain	Mora-Rillo M., Arsuaga M., Ramírez-Olivencia G., de la Calle F., Borobia A.M., Sánchez-Seco P., Lago M., Figueira J.C., Fernández-Puntero B., Viejo A., Negredo A., Nuñez C., Flores E., Carcas A.J., Jiménez-Yuste V., Lasala F., García-de-Lorenzo A., Arnalich F., Arribas J.R.	The Lancet Respiratory Medicine (2015) 3:7 (554-562). Date of Publication: 1 Jul 2015		26041403
Acute respiratory distress syndrome after verapamil intoxication: Case report and literature review	Izdes S., Altintas N.D., Soykut C.	Acta Clinica Belgica (2014) 69:2 (116-119). Date of Publication: April 2014		24724751
Acute respiratory distress syndrome criteria in trauma patients: Why the definitions do not work	Dicker R.A., Morabito D.J., Pittet J.-F., Campbell A.R., Mackersie R.C., Luchette F.A., Moore F.A., Cocanour C.S., Stewart R.M.	Journal of Trauma - Injury, Infection and Critical Care (2004) 57:3 (522-528). Date of Publication: September 2004		15454797
Acute respiratory distress syndrome is as important as inhalation injury for the development of respiratory dysfunction in major burns.	Steinvall I, Bak Z, Sjoberg F.	Burns. 2008 Jun;34(4):441-51. doi: 10.1016/j.burns.2007.10.007. Epub 2008 Feb 20.		18243566
Acute respiratory failure during routine blood transfusion: a case report and review of the literature.	Torbati SS, Schlesinger S, Niku D.	J Emerg Med. 2014 Mar;46(3):341-4. doi: 10.1016/j.jemermed.2013.08.101. Epub 2013 Dec 17. Review.		24360126
Acute rhabdomyolysis of the soleus muscle induced by a lightning strike: magnetic resonance and scintigraphic findings.	Watanabe N, Inaoka T, Shuke N, Takahashi K, Aburano T, Chisato N, Nochi H, Go K.	Skeletal Radiol. 2007 Jul;36(7):671-5. Epub 2007 Feb 14.		17522908
Acute surgical treatment of bleeding peptic ulcer. A retrospective analysis of 193 patients	Ovaska J.T., Haapiainen R.K., Voutilainen P.E., Linnankivi A.P.	Annales Chirurgiae et Gynaecologiae (1992) 81:1 (33-36). Date of Publication: 1992		1622049
Acute transfusion-related abdominal injury in trauma patients: a case report.	Michel P, Wֳ₪hnert D, Freistֳ¼hler M, Laukoetter MG, Rehberg S, Raschke MJ, Garcia P.	J Med Case Rep. 2016 Oct 19;10(1):294.		27760561
Acute transient global ventricular dysfunction as the presenting symptom of anaplastic large-cell lymphoma	Chan H.S.H., Issa S.	Journal of Clinical Oncology (2015) 33:15 (e71-e73). Date of Publication: 20 May 2015		24663050
Acute traumatic coagulopathy	Brohi K., Singh J., Heron M., Coats T.	Journal of Trauma - Injury, Infection and Critical Care (2003) 54:6 (1127-1130). Date of Publication: 1 Jun 2003		12813333
Acute tumor lysis syndrome in a patient with mixed small cell and non-small cell tumor	Sewani H.H., Rabatin J.T.	Mayo Clinic Proceedings (2002) 77:7 (722-728). Date of Publication: 2002		12108612
Acute upper airway injury in burn patients. Serial changes of flow-volume curves and nasopharyngoscopy.	Haponik EF, Meyers DA, Munster AM, Smith PL, Britt EJ, Wise RA, Bleecker ER.	Am Rev Respir Dis. 1987 Feb;135(2):360-6.		3813197
Adder bites. A report of 68 cases.	Grֳ¶nlund J, Vuori A, Nieminen S.	Scand J Surg. 2003;92(2):171-4.		12841560
Addition of physicians to paramedic helicopter services decreases blunt trauma mortality.	Garner A, Rashford S, Lee A, Bartolacci R.	Aust N Z J Surg. 1999 Oct;69(10):697-701.		10527344
Addition of vasopressin to norepinephrine as independent predictor of mortality in patients with refractory septic shock: an observational study.	Micek ST, Shah P, Hollands JM, Shah RA, Shannon WD, Kollef MH.	Surg Infect (Larchmt). 2007 Apr;8(2):189-200.		17437364
Adequate resuscitation of burn patients may not be measured by urine output and vital signs.	Dries DJ, Waxman K.	Crit Care Med. 1991 Mar;19(3):327-9.		1999092
Adjunctive hyperbaric oxygen therapy in severe burns: Experience in Taiwan Formosa Water Park dust explosion disaster	Chiang I.-H., Chen S.-G., Huang K.-L., Chou Y.-C., Dai N.-T., Peng C.-K.	Burns (2017) 43:4 (852-857). Date of Publication: 1 Jun 2017		28034667
Admission and treatment factors associated with the duration of acidosis in children with diabetic ketoacidosis.	Kimura D, Raszynski A, Totapally BR.	Pediatr Emerg Care. 2012 Dec;28(12):1302-6. doi: 10.1097/PEC.0b013e3182768a56.		23187985
Admission hematocrit and transfusion requirements after trauma	Thorson C.M., Van Haren R.M., Ryan M.L., Pereira R., Olloqui J., Guarch G.A., Barrera J.M., Busko A.M., Livingstone A.S., Proctor K.G.	Journal of the American College of Surgeons (2013) 216:1 (65-73). Date of Publication: January 2013		23177369
Admission hypothermia and outcome after major trauma.	Wang HE, Callaway CW, Peitzman AB, Tisherman SA.	Crit Care Med. 2005 Jun;33(6):1296-301.		15942347
Adrenal dysfunction in hemodynamically unstable patients in the emergency department.	Rivers EP, Blake HC, Dereczyk B, Ressler JA, Talos EL, Patel R, Smithline HA, Rady MY, Wortsman J.	Acad Emerg Med. 1999 Jun;6(6):626-30.		10386680
Adrenal exhaustion in septic patients with vasopressor dependency.	Guzman JA, Guzman CB.	J Crit Care. 2007 Dec;22(4):319-23.		18086403
Adrenal insufficiency and response to corticosteroids in hypotensive critically ill children with cancer	Hebbar K.B., Petrillo T., Fortenberry J.D.	Journal of Critical Care (2012) 27:5 (480-487). Date of Publication: October 2012		22699033
Adrenal insufficiency in patients with cirrhosis and septic shock: Effect of treatment with hydrocortisone on survival	Fernández J., Escorsell A., Zabalza M., Felipe V., Navasa M., Mas A., Lacy A.M., Ginès P., Arroyo V.	Hepatology (2006) 44:5 (1288-1295). Date of Publication: November 2006		17058239
Adrenocortical insufficiency: a medical emergency.	Lee LM, Gumowski J.	AACN Clin Issues Crit Care Nurs. 1992 May;3(2):319-30. Review.		1576031
Adrenomedullin and endothelin-1 are associated with myocardial injury and death in septic shock patients	Lundberg O.H.M., Bergenzaun L., Rydén J., Rosenqvist M., Melander O., Chew M.S.	Critical Care (2016) 20:1 Article Number: 178. Date of Publication: 9 Jun 2016		27282767
Adult respiratory distress syndrome (ARDS). Incidence, clinical findings, pathomorphology and pathogenesis. A review.	Lium B.	Nord Vet Med. 1983 Jan;35(1):38-47. Review.		6340061
Adult respiratory distress syndrome among blunt and penetrating trauma patients: demographics, mortality, and resource utilization over 8 years.	Navarrete-Navarro P, Rodriguez A, Reynolds N, West R, Rivera R, Scalea T.	J Crit Care. 2001 Jun;16(2):47-53.		11481598
Adult respiratory distress syndrome and its management.	McDonnell TJ, Voelkel NF, Petty TL.	Compr Ther. 1987 Jul;13(7):33-40.		3497007
Adult respiratory distress syndrome and medullary toxicity: Two unusual complications of ethylene glycol intoxication [2]	Piagnerelli M., Carlier E., Lejeune P.	Intensive Care Medicine (1999) 25:10 (1200). Date of Publication: 1999		10551989
Adult respiratory distress syndrome or congestive heart failure in severe burn: A role for brain natriuretic peptide	Lansink-Hartgring A.O., Eshuis J., Nieuwenhuis M.K., Beerthuizen G.I.J.M., Janssen W.M.T.	Burns (2010) 36:6 (e87-e90). Date of Publication: September 2010		20036070
Adult respiratory distress syndrome risk factors for injured patients undergoing damage-control laparotomy: AAST multicenter post hoc analysis.	Zielinski MD, Jenkins D, Cotton BA, Inaba K, Vercruysse G, Coimbra R, Brown CV, Alley DE, DuBose J, Scalea TM; AAST Open Abdomen Study Group..	J Trauma Acute Care Surg. 2014 Dec;77(6):886-91. doi: 10.1097/TA.0000000000000421.		25248057
Adult respiratory distress syndrome, pneumonia, and mortality following thoracic injury and a femoral fracture treated either with intramedullary nailing with reaming or with a plate. A comparative study.	Bosse MJ, MacKenzie EJ, Riemer BL, Brumback RJ, McCarthy ML, Burgess AR, Gens DR, Yasui Y.	J Bone Joint Surg Am. 1997 Jun;79(6):799-809.		9199375
Adult respiratory distress syndrome.	Gong H Jr, Tierney DF.	Compr Ther. 1978 Sep;4(9):6-14. No abstract available.		361335
Adult respiratory distress syndrome.	Boggis CR, Greene R.	Br J Hosp Med. 1983 Feb;29(2):167-74. No abstract available.		6831087
Adult respiratory distress syndrome: clinical and etiological analysis of 13 cases	Wang H.D.	Zhonghua jie he he hu xi xi ji bing za zhi = Chinese journal of tuberculosis and respiratory diseases (1983) 6:5 (264-267). Date of Publication: Oct 1983		6676062
Adult respiratory distress syndrome: diagnosis and management.	Bernard GR, Bradley RB.	Heart Lung. 1986 May;15(3):250-5.		3516933
Adult respiratory distress syndrome: etiology, diagnosis and therapeutic notes	Arcangeli A., Cavaliere F., Della Corte F., Barelli A., Magalini S.I.	Recenti progressi in medicina (1987) 78:1 (39-45). Date of Publication: Jan 1987		3296046
Advances in the treatment of burn patients.	Rose JK, Herndon DN.	Burns. 1997 Mar;23 Suppl 1:S19-26. Review. No abstract available.		9177897
Advantages of dextran 70 over Ringer acetate solution in shock treatment and in prevention of adult respiratory distress syndrome. A randomized study in man after traumatic-haemorrhagic shock.	Modig J.	Resuscitation. 1983 Aug;10(4):219-26.		6196822
Adverse reactions to first-time antituberculosis drugs	Forget E.J., Menzies D.	Expert Opinion on Drug Safety (2006) 5:2 (231-249). Date of Publication: March 2006		16503745
Aeromedical Pediatric Burn Transportation: A Six-Year Review.	Warner P, Bailey JK, Bowers L, Hermann R, James LE, McCall JE.	J Burn Care Res. 2016 Mar-Apr;37(2):e181-7. doi: 10.1097/BCR.0000000000000198.		25423443
Aeromedical transfer to Belgium of severely burned patients during the initial days following the Volendam fire.	Pirson J, Degrave E.	Mil Med. 2003 May;168(5):360-3.		12775169
Aeromedical transport of a patient with massive chylothorax following pneumonectomy for mesothelioma	Deviri E., Caine Y., Henig-Hadar A., Saute M., Ish Tov E.	Aviation Space and Environmental Medicine (2009) 80:11 (981-983). Date of Publication: November 2009		19911524
Aggressive hydraTion in patients with ST-Elevation Myocardial infarction undergoing Primary percutaneous coronary intervention to prevenT contrast-induced nephropathy (ATTEMPT): Study design and protocol for the randomized, controlled trial, the ATTEMPT, RESCIND 1 (First study for REduction of contr...	Liu Y, Chen JY, Huo Y, Ge JB, Xian Y, Duan CY, Chen SQ, Jiang W, Chen PY, Tan N; RESCIND group..	Am Heart J. 2016 Feb;172:88-95. doi: 10.1016/j.ahj.2015.10.007. Epub 2015 Oct 20.		26856220
Aggressive organ donor management significantly increases the number of organs available for transplantation.	Salim A, Velmahos GC, Brown C, Belzberg H, Demetriades D.	J Trauma. 2005 May;58(5):991-4.		15920414
Aggressive surveillance and early catheter-directed therapy in the management of intra-abdominal hypertension.	Reed SF, Britt RC, Collins J, Weireter L, Cole F, Britt LD.	J Trauma. 2006 Dec;61(6):1359-63; discussion 1363-5.		17159677
Agreement in electrocardiogram interpretation in patients with septic shock	Mehta S., Granton J., Lapinsky S.E., Newton G., Bandayrel K., Little A., Siau C., Cook D.J., Ayers D., Singer J., Lee T.C., Walley K.R., Storms M., Cooper J., Holmes C.L., Hebert P., Gordon A.C., Presneill J., Russell J.A.	Critical Care Medicine (2011) 39:9 (2080-2086). Date of Publication: September 2011		21849822
Air evacuation of thermally injured patients: principles of treatment and results.	Treat RC, Sirinek KR, Levine BA, Pruitt BA Jr.	J Trauma. 1980 Apr;20(4):275-9.		7365831
Airway and circulatory collapse due to retropharyngeal hematoma after blunt vertebral artery injury.	Kudo S, Fukushima K, Hashimoto M, Furutake M, Tanaka K, Okada K.	Am J Emerg Med. 2017 May;35(5):806.e5-806.e7. doi: 10.1016/j.ajem.2016.12.006. Epub 2016 Dec 9.		27988252
Airway management of an open penetrating neck injury	Youssef N., Raymer K.E.	Canadian Journal of Emergency Medicine (2015) 17:1 (89-93). Date of Publication: 2015		25781387
AKI in a patient with cirrhosis and ascites.	Davenport A.	Clin J Am Soc Nephrol. 2012 Dec;7(12):2041-8. doi: 10.2215/CJN.03390412. Epub 2012 Sep 13.		22977213
AKIGUARD (Acute Kidney Injury GUARding Device) trial: in-hospital and one-year outcomes.	Usmiani T, Andreis A, Budano C, Sbarra P, Andriani M, Garrone P, Fanelli AL, Calcagnile C, Bergamasco L, Biancone L, Marra S.	J Cardiovasc Med (Hagerstown). 2016 Jul;17(7):530-7. doi: 10.2459/JCM.0000000000000348.		26702595
Albumin administration improves organ function in critically ill hypoalbuminemic patients: A prospective, randomized, controlled, pilot study.	Dubois MJ, Orellana-Jimenez C, Melot C, De Backer D, Berre J, Leeman M, Brimioulle S, Appoloni O, Creteur J, Vincent JL.	Crit Care Med. 2006 Oct;34(10):2536-40.		16915107
Albumin resuscitation for traumatic brain injury: Is intracranial hypertension the cause of increased mortality?	Cooper D.J., Myburgh J., Heritier S., Finfer S., Bellomo R., Billot L., Murray L., Vallance S.	Journal of Neurotrauma (2013) 30:7 (512-518). Date of Publication: 1 Apr 2013		23194432
Albumin supplementation during the first week after a burn does not mobilise tissue oedema in humans.	Zdolsek HJ, Lisander B, Jones AW, Sjֳ¶berg F.	Intensive Care Med. 2001 May;27(5):844-52.		11430540
Albumin supplementation for hypoalbuminemia following burns: unnecessary and costly!	Melinyshyn A, Callum J, Jeschke MC, Cartotto R.	J Burn Care Res. 2013 Jan-Feb;34(1):8-17. doi: 10.1097/BCR.0b013e31825f3186.		23128130
Albumin treatment following major surgery. I. Effects on plasma oncotic pressure, renal function and peripheral oedema.	Zetterstrֳ¶m H, Hedstrand U.	Acta Anaesthesiol Scand. 1981 Apr;25(2):125-32.		7324819
Algid malaria treated with early goal-directed therapy.	Gaieski DF, Goldman JD, Holtzman DL, Shoff WH, Shepherd SM, Mehta N, Goyal M.	Am J Emerg Med. 2013 Jan;31(1):263.e5-10. doi: 10.1016/j.ajem.2012.03.034. Epub 2012 Jul 12.		22795409
A-lines and B-lines: lung ultrasound as a bedside tool for predicting pulmonary artery occlusion pressure in the critically ill.	Lichtenstein DA, Meziֳ¨re GA, Lagoueyte JF, Biderman P, Goldstein I, Gepner A.	Chest. 2009 Oct;136(4):1014-1020. doi: 10.1378/chest.09-0001.		19809049
Alkalotics anonymous: severe metabolic alkalosis.	Marston N, Kehl D, Copp J, Nourbakhsh N, Rifkin DE.	Am J Med. 2014 Jan;127(1):25-7. doi: 10.1016/j.amjmed.2013.09.006. Epub 2013 Sep 28. No abstract available.		24268303
American College of Sports Medicine roundtable on hydration and physical activity: consensus statements.	Casa DJ, Clarkson PM, Roberts WO.	Curr Sports Med Rep. 2005 Jun;4(3):115-27. No abstract available.		15907263
Amisulpride induced agranulocytosis: a case report	Pickard L., Fordham N., Koh M.	Annals of Hematology (2016) 95:7 (1193-1195). Date of Publication: 1 Jun 2016		27052990
Amitraz poisoning: A case report of an unusual pesticide poisoning in Sri Lanka and literature review.	Herath HM, Pahalagamage SP, Yogendranathan N, Wijayabandara MD, Kulatunga A.	BMC Pharmacol Toxicol. 2017 Jan 23;18(1):6. doi: 10.1186/s40360-016-0114-5. Review.		28110639
Ammonia inhalation.	Arwood R, Hammond J, Ward GG.	J Trauma. 1985 May;25(5):444-7.		3999167
An analysis of resuscitative requirements of petrol (gasoline) burns.	Hankins CL, Hackett ME, Varma S.	Burns. 1992 Apr;18(2):141-4.		1590930
An analysis of the clinical practice of emergency medicine in public emergency departments in Kenya	Wachira B.W., Wallis L.A., Geduld H.	Emergency Medicine Journal (2012) 29:6 (473-476). Date of Publication: June 2012		21478411
An analysis of the long-distance transport of burn patients to a regional burn center.	Klein MB, Nathens AB, Emerson D, Heimbach DM, Gibran NS.	J Burn Care Res. 2007 Jan-Feb;28(1):49-55.		17211200
An analysis of the relationship between fluid and sodium administration and intracranial pressure after head injury.	Schmoker JD, Shackford SR, Wald SL, Pietropaoli JA.	J Trauma. 1992 Sep;33(3):476-81.		1404521
An early comprehensive prevention and treatment of sepsis in severely burned patients with delayed fluid resuscitation	Wu Z.H., Liu M., Xia Z.F., Zhan X.H., Liu S.K.	Zhongguo wei zhong bing ji jiu yi xue = Chinese critical care medicine = Zhongguo weizhongbing jijiuyixue (2004) 16:4 (198-201). Date of Publication: Apr 2004		15068705
An early onset of acute renal failure in a young woman with obesity and infertility who underwent gastric balloon positioning. A case report.	Milone M, Maietta P, Bianco P, Pisapia A, Gaudioso D, Coretti G, Milone F, Musella M.	G Chir. 2014 Mar-Apr;35(3-4):73-4.		24841682
An eleven-year survey of electrical burn injuries.	Haberal MA.	J Burn Care Rehabil. 1995 Jan-Feb;16(1):43-8.		7721908
An evaluation of the outside therapy of diabetic ketoacidosis in pediatric patients.	Bradley P, Tobias JD.	Am J Ther. 2008 Nov-Dec;15(6):516-9. doi: 10.1097/MJT.0b013e318172771b.		19127134
An increase in aortic blood flow after an infusion of 100 ml colloid over 1 minute can predict fluid responsiveness: the mini-fluid challenge study.	Muller L, Toumi M, Bousquet PJ, Riu-Poulenc B, Louart G, Candela D, Zoric L, Suehs C, de La Coussaye JE, Molinari N, Lefrant JY; AzuRֳ©a Group..	Anesthesiology. 2011 Sep;115(3):541-7. doi: 10.1097/ALN.0b013e318229a500.		21792056
An observational study of community-acquired severe sepsis comparing intensive care and non-intensive care patients	Nygård S.T., Skrede S., Langeland N., Flaatten H.K.	Acta Anaesthesiologica Scandinavica (2017) 61:2 (194-204). Date of Publication: 1 Feb 2017		28058720
An unexpected cause of vomiting.	Chapman TP, Taj-Aldeen W, MacFaul G.	Gastroenterology. 2013 Dec;145(6):e9-10. No abstract available.		24409491
An unusual case of a patient who presented with haemorrhagic shock following massive subcutaneous haematomas of the lower back due to blunt trauma.	Yumoto T, Sato K, Ugawa T, Ujike Y.	BMJ Case Rep. 2015 Oct 14;2015. pii: bcr2015211645. doi: 10.1136/bcr-2015-211645.		26468221
An unusual case of sepsis? A rare presentation of a common disease	Rowe C.M., Desai N., Coathup R., Cepkova M.	BMJ Case Reports (2015) 2015 Article Number: 207698. Date of Publication: 21 Aug 2015		26297766
An unusual case of septic shock in a geriatric patient.	Kourelis T, Kannan S, Foley RJ.	Conn Med. 2010 Mar;74(3):133-7.		20391818
An unusual cause of a spontaneous bacterial peritonitis in a young healthy woman	van Lelyveld-Haas L.E.M., Dekkers A.J.E., Postma B., Tjan D.H.T.	New Zealand Medical Journal (2008) 121:1278 (82-85). Date of Publication: 25 Jul 2008		18670478
An unusual cause of haemorrhagic shock from a subcutaneous haematoma: a Morel-Lavallֳ©e lesion.	Mao RD, Tan EP, Goh HK.	Singapore Med J. 2015 Apr;56(4):e62-4.		25917478
An unusual complication of major trauma in a jockey	Lockey A.S., Downing R.	Injury (1997) 28:5-6 (413-414). Date of Publication: June/July 1997		9764248
Anaerobic metabolism associated with traumatic hemorrhagic shock monitored by microdialysis of muscle tissue is dependent on the levels of hemoglobin and central venous oxygen saturation: a prospective, observational study.	Burֵ¡a F, Pleva L.	Scand J Trauma Resusc Emerg Med. 2014 Feb 5;22:11. doi: 10.1186/1757-7241-22-11.		24499479
Anaesthesia and intensive care management of face transplantation	Sedaghati-nia A., Gilton A., Liger C., Binhas M., Cook F., Ait-Mammar B., Scherrer E., Hivelin M., Lantieri L., Marty J., Plaud B.	British Journal of Anaesthesia (2013) 111:4 (600-606). Date of Publication: October 2013		23704190
Anaesthesia for 1131 patients undergoing proximal femoral fracture repair: a retrospective, observational study of effects on blood pressure, fluid administration and perioperative anaemia.	Wood RJ, White SM.	Anaesthesia. 2011 Nov;66(11):1017-22. doi: 10.1111/j.1365-2044.2011.06854.x. Epub 2011 Aug 18.		21851345
Anaesthetic management under field conditions after the 12 May 2008 earthquake in Wenchuan, China.	Jiang J, Xu H, Liu H, Yuan H, Wang C, Ye J.	Injury. 2010 Jun;41(6):e1-3. doi: 10.1016/j.injury.2009.07.071. Epub 2009 Aug 19.		19695567
Analysis and management of renal failure in fourth MRC myelomatosis trial. MRC working party on leukaemia in adults.	[No authors listed]	Br Med J (Clin Res Ed). 1984 May 12;288(6428):1411-6.		6326927
Analysis of correlation factors affecting the incidence of burn shock	Zhan J.H., Qian H., Yan J., Zhang H.Y., Chao G.X., Xin G.H., Li G.H.	Zhonghua shao shang za zhi = Zhonghua shaoshang zazhi = Chinese journal of burns (2006) 22:5 (340-342). Date of Publication: Oct 2006		17283877
Analysis of preventable trauma deaths and opportunities for trauma care improvement in utah.	Sanddal TL, Esposito TJ, Whitney JR, Hartford D, Taillac PP, Mann NC, Sanddal ND.	J Trauma. 2011 Apr;70(4):970-7. doi: 10.1097/TA.0b013e3181fec9ba.		21206286
Anaphylaxis after hymenoptera sting: is it venom allergy, a clonal disorder, or both?	Castells MC, Hornick JL, Akin C.	J Allergy Clin Immunol Pract. 2015 May-Jun;3(3):350-5. doi: 10.1016/j.jaip.2015.03.015. Epub 2015 Apr 7. Review.		25858055
Anatomy of a burns disaster: the Miri Bank explosion.	Wu WT, Ngim RC.	Ann Acad Med Singapore. 1992 Sep;21(5):640-8.		1292393
Anesthesia for cesarean section in a patient with transient diabetes insipidus	Amano A., Mitsuse T., Hashiguchi A., Masuda K., Jo Y., Akasaka T., Ogata S., Sato T.	Japanese Journal of Anesthesiology (2003) 52:2 (158-161). Date of Publication: 1 Feb 2003		12649872
Anesthesia for surgery related to Klippel-Trenaunay syndrome: a review of 136 anesthetics.	Barbara DW, Wilson JL.	Anesth Analg. 2011 Jul;113(1):98-102. doi: 10.1213/ANE.0b013e31821a03c2. Epub 2011 Apr 5.		21467557
Anesthetic concerns in trauma victims requiring operative intervention: the patient too sick to anesthetize.	McCunn M, Gordon EK, Scott TH.	Anesthesiol Clin. 2010 Mar;28(1):97-116. doi: 10.1016/j.anclin.2010.01.004. Review.		20400043
Anesthetic Management of Mitochondrial Encephalopathy with Lactic Acidosis and Stroke-Like Episodes (MELAS Syndrome) in a High-Risk Pregnancy: A Case Report	Bell J.D., Higgie K., Joshi M., Rucker J., Farzi S., Siddiqui N.	A and A Case Reports (2017) 9:2 (38-41). Date of Publication: 15 Jul 2017		28398928
Anesthetic management of off-pump simultaneous coronary artery bypass grafting and lobectomy: Case report and literature review.	Zhao X, Li Y, Kong HY, Zhang L, Wen XH.	Medicine (Baltimore). 2017 Dec;96(50):e8780. doi: 10.1097/MD.0000000000008780. Review.		29390270
Anesthetic Management of Transapical Off-Pump Mitral Valve Repair With NeoChord Implantation.	Kavakli AS, Ozturk NK, Ayoglu RU, Emmiler M, Ozyurek L, Inanoglu K, Ozmen S.	J Cardiothorac Vasc Anesth. 2016 Dec;30(6):1587-1593. doi: 10.1053/j.jvca.2016.06.031. Epub 2016 Jun 28.		27671218
Angioembolization provides benefits in patients with concomitant unstable pelvic fracture and unstable hemodynamics.	Fu CY, Wang YC, Wu SC, Chen RJ, Hsieh CH, Huang HC, Huang JC, Lu CW, Huang YC.	Am J Emerg Med. 2012 Jan;30(1):207-13. doi: 10.1016/j.ajem.2010.11.005. Epub 2010 Dec 14.		21159470
Angiopoietin-2, marker and mediator of endothelial activation with prognostic significance early after trauma?	Ganter MT, Cohen MJ, Brohi K, Chesebro BB, Staudenmayer KL, Rahn P, Christiaans SC, Bir ND, Pittet JF.	Ann Surg. 2008 Feb;247(2):320-6. doi: 10.1097/SLA.0b013e318162d616.		18216540
Anhydrous ammonia burns case report and review of the literature.	Amshel CE, Fealk MH, Phillips BJ, Caruso DM.	Burns. 2000 Aug;26(5):493-7. Review.		10812276
Anisodamine restores bowel circulation in burn shock.	Sheng CY, Gao WY, Guo ZR, He LX.	Burns. 1997 Mar;23(2):142-6.		9177881
Another important factor affecting fluid requirement after severe burn: a retrospective study of 166 burn patients in Shanghai.	Chen Z, Yuan K.	Burns. 2011 Nov;37(7):1145-9. doi: 10.1016/j.burns.2011.05.003. Epub 2011 Jul 5.		21733630
Anterior and posterior ischemic optic neuropathy related to massive fluid resuscitation after blunt trauma.	Kudo D, Yamamura H, Nishiuchi T, Ishikawa K, Mizushima Y, Matsuoka T, Yokota J.	J Trauma. 2010 Mar;68(3):E67-70. doi: 10.1097/TA.0b013e31816275de. No abstract available.		20220404
Anterior humeral circumflex artery avulsion with brachial plexus injury following an isolated traumatic anterior shoulder dislocation.	Shah R, Koris J, Wazir A, Srinivasan SS.	BMJ Case Rep. 2016 Mar 11;2016. pii: bcr2015213497. doi: 10.1136/bcr-2015-213497.		26969353
Anterolateral papillary muscle rupture in Staphylococcus aureus endocarditis due to direct bacterial invasion of papillary muscle	Whitehead N.J., Li S., Lai K.	Echocardiography (2017) 34:9 (1382-1384). Date of Publication: 1 Sep 2017		28752621
Antibacterial therapeutic drug monitoring in cerebrospinal fluid: Difficulty in achieving adequate drug concentrations ; Case report	Lonsdale D.O., Udy A.A., Roberts J.A., Lipman J.	Journal of Neurosurgery (2013) 118:2 (297-301). Date of Publication: February 2013		23121433
Antibiotic-associated apoptotic enterocolitis in the absence of a defined pathogen: The role of intestinal microbiota depletion	Wurm P., Spindelboeck W., Krause R., Plank J., Fuchs G., Bashir M., Petritsch W., Halwachs B., Langner C., Högenauer C., Gorkiewicz G.	Critical Care Medicine (2017) 45:6 (e600-e606). Date of Publication: 2017		28333760
Anticonvulsant hypersensitivity syndrome secondary to lamotrigine mimicking a septic episode	Marriott D.J.E., Periyasamy P.	Annals of the Academy of Medicine Singapore (2011) 40:9 (422-423). Date of Publication: September 2011		22065038
Anti-HMGB1 neutralizing antibody ameliorates gut barrier dysfunction and improves survival after hemorrhagic shock	Yang R., Harada T., Mollen K.P., Prince J.M., Levy R.M., Englert J.A., Gallowitsch-Puerta M., Yang L., Yang H., Tracey K.J., Harbrecht B.G., Billiar T.R., Fink M.P.	Molecular Medicine (2006) 12:4-6 (105-114). Date of Publication: April/June 2006		16953558
Antipsychotic-induced neuroleptic malignant syndrome after cardiac surgery	Moll V., Ward C.T., Zivot J.B.	A and A Case Reports (2016) 7:1 (5-8). Date of Publication: 2016		27191714
Antithyroid drug-induced agranulocytosis complicated by pneumococcal sepsis and upper airway obstruction	Ishimaru N., Ohnishi H., Nishiuma T., Doukuni R., Umezawa K., Oozone S., Kuramoto E., Yoshimura S., Kinami S.	Internal Medicine (2013) 52:20 (2355-2359). Date of Publication: 15 Oct 2013		24126400
Aorta Balloon Occlusion in Trauma: Three Cases Demonstrating Multidisciplinary Approach Already on Patient’s Arrival to the Emergency Room	Hörer T.M., Hebron D., Swaid F., Korin A., Galili O., Alfici R., Kessel B.	CardioVascular and Interventional Radiology (2016) 39:2 (284-289). Date of Publication: 1 Feb 2016		26452781
Appendicitis in pregnancy: A case report and a review of the current literature	Chloptsios C., Stamatiou K., Kavouras N., Moustakis E., Ilias G., Lebrun F.	Clinical and Experimental Obstetrics and Gynecology (2007) 34:2 (115-116). Date of Publication: 2007		17629169
Applicability of respiratory variations in stroke volume and its surrogates for dynamic fluid responsiveness prediction in critically ill patients: a systematic review of the prevalence of required conditions.	Taniguchi LU, Zampieri FG, Nassar AP Jr.	Rev Bras Ter Intensiva. 2017 Jan-Mar;29(1):70-76. doi: 10.5935/0103-507X.20170011. Review. Portuguese, English.		28444075
Application of ERAS (Enhanced Recovery After Surgery) and laparoscopic surgery in the management of patients with bladder cancer.	Uֳ±a Orejֳ³n R, Mateo Torres E, Huercio Martֳ­nez I, Jofrֳ© Escudero C, Gֳ³mez Rivas J, Dֳ­ez Sebastiֳ¡n J, Ureta Tolsada MP.	Arch Esp Urol. 2018 Mar;71(2):178-186. Spanish, English.		29521264
Application of the Berlin definition in PROMMTT patients: the impact of resuscitation on the incidence of hypoxemia.	Robinson BR, Cotton BA, Pritts TA, Branson R, Holcomb JB, Muskat P, Fox EE, Wade CE, del Junco DJ, Bulger EM, Cohen MJ, Schreiber MA, Myers JG, Brasel KJ, Phelan HA, Alarcon LH, Rahbar MH, Callcut RA; PROMMTT study group..	J Trauma Acute Care Surg. 2013 Jul;75(1 Suppl 1):S61-7. doi: 10.1097/TA.0b013e31828fa408.		23778513
Application of trauma concepts in the medical-surgical client.	Sole ML.	AACN Clin Issues. 1999 Feb;10(1):124-6.		10347393
Applying dynamic parameters to predict hemodynamic response to volume expansion in spontaneously breathing patients with septic shock.	Lanspa MJ, Grissom CK, Hirshberg EL, Jones JP, Brown SM.	Shock. 2013 Feb;39(2):155-60. doi: 10.1097/SHK.0b013e31827f1c6a.		23324885
Applying the multinational association for supportive care in cancer risk scoring in predicting outcome of febrile neutropenia patients in a cohort of patients	Baskaran N.D., Gan G.G., Adeeba K.	Annals of Hematology (2008) 87:7 (563-569). Date of Publication: July 2008		18437382
Approach to the patient hospitalized during the Muslim Ramadan: bioethical and clinical considerations.	Leo A, La Tegola D, Logroscino G, Carabellese F.	Riv Psichiatr. 2016 Sep-Oct;51(5):172-176. doi: 10.1708/2476.25884.		27869903
Are heat stroke patients fluid depleted? Importance of monitoring central venous pressure as a simple guideline for fluid therapy.	Seraj MA, Channa AB, al Harthi SS, Khan FM, Zafrullah A, Samarkandi AH.	Resuscitation. 1991 Feb;21(1):33-9.		1852063
Are patients with cancer with sepsis and bacteraemia at a higher risk of mortality? A retrospective chart review of patients presenting to a tertiary care centre in Lebanon.	Abou Dagher G, El Khuri C, Chehadeh AA, Chami A, Bachir R, Zebian D, Bou Chebl R.	BMJ Open. 2017 Mar 13;7(3):e013502. doi: 10.1136/bmjopen-2016-013502.		28289047
Are you listening?	Bullas JB, Pfister S.	Crit Care Nurse. 1982 May-Jun;2(3):4-5, 88, 90. No abstract available.		6925501
Arginine vasopressin for the treatment of septic shock in adults.	Bauer SR, Lam SW.	Pharmacotherapy. 2010 Oct;30(10):1057-71. doi: 10.1592/phco.30.10.1057. Review.		20874043
Arginine vasopressin, copeptin, and the development of relative AVP deficiency in hemorrhagic shock	Sims C.A., Guan Y., Bergey M., Jaffe R., Holmes-Maguire L., Martin N., Reilly P.	American Journal of Surgery (2017) 214:4 (589-595). Date of Publication: 1 Oct 2017		28716309
Arm occlusion pressure is a useful predictor of an increase in cardiac output after fluid loading following cardiac surgery.	Geerts BF, Maas J, de Wilde RB, Aarts LP, Jansen JR.	Eur J Anaesthesiol. 2011 Nov;28(11):802-6. doi: 10.1097/EJA.0b013e32834a67d2.		21799416
Arriving by emergency medical services improves time to treatment endpoints for patients with severe sepsis or septic shock	Band R.A., Gaieski D.F., Hylton J.H., Shofer F.S., Goyal M., Meisel Z.F.	Academic Emergency Medicine (2011) 18:9 (934-940). Date of Publication: September 2011		21883637
Arterial embolization of an extrapleural hematoma from a dislocated fracture of the lumbar spine: a case report.	Morita S, Tsuji T, Fukushima T, Yamagiwa T, Otsuka H, Inokuchi S.	Scand J Trauma Resusc Emerg Med. 2009 Jun 9;17:27. doi: 10.1186/1757-7241-17-27.		19508736
Arterial ketone body ratio as a parameter of hepatic mitochondrial redox state during and after hemorrhagic shock.	Nakatani T, Spolter L, Kobayashi K.	World J Surg. 1995 Jul-Aug;19(4):592-6.		7676705
Arterial pressure allows monitoring the changes in cardiac output induced by volume expansion but not by norepinephrine	Monnet X., Letierce A., Hamzaoui O., Chemla D., Anguel N., Osman D., Richard C., Teboul J.-L.	Critical Care Medicine (2011) 39:6 (1394-1399). Date of Publication: June 2011		21336124
Arterial pulse pressure variation suitability in critical care: A French national survey.	Fischer MO, Mahjoub Y, Boisselier C, Tavernier B, Dupont H, Leone M, Lefrant JY, Gֳ©rard JL, Hanouz JL, Fellahi JL; Atlanrea groups..	Anaesth Crit Care Pain Med. 2015 Feb;34(1):23-8. doi: 10.1016/j.accpm.2014.08.001. Epub 2015 Mar 5.		25829311
Arterial thermodilution in burn patients suggests a more rapid fluid administration during early resuscitation.	Csontos C, Foldi V, Fischer T, Bogar L.	Acta Anaesthesiol Scand. 2008 Jul;52(6):742-9. doi: 10.1111/j.1399-6576.2008.01658.x. Epub 2008 May 12.		18477075
Arterial waveform-analysis is of limited value in daily clinical practice in the intensive care unit.	Hennings LI, Haase N, Pedersen UG, Perner A.	Dan Med J. 2015 Sep;62(9). pii: A5136.		26324086
Ascites: a portent of cardiopulmonary complications in the preeclamptic patient with the syndrome of hemolysis, elevated liver enzymes, and low platelets.	Woods JB, Blake PG, Perry KG Jr, Magann EF, Martin RW, Martin JN Jr.	Obstet Gynecol. 1992 Jul;80(1):87-91.		1603505
Asplenic fulminant sepsis secondary to a dog bite complicated by toxic epidermal necrolysis/Stevens-Johnson syndrome	Teo K.G., Anavekar N.S., Yazdabadi A., Ricketts S.	New Zealand Medical Journal (2012) 125:1358 (74-77). Date of Publication: 27 Jul 2012		22864159
Assessing fluid responsiveness by stroke volume variation in mechanically ventilated patients with severe sepsis.	Marx G, Cope T, McCrossan L, Swaraj S, Cowan C, Mostafa SM, Wenstone R, Leuwer M.	Eur J Anaesthesiol. 2004 Feb;21(2):132-8.		14977345
Assessing fluid responsiveness in critically ill patients: False-positive pulse pressure variation is detected by Doppler echocardiographic evaluation of the right ventricle.	Mahjoub Y, Pila C, Friggeri A, Zogheib E, Lobjoie E, Tinturier F, Galy C, Slama M, Dupont H.	Crit Care Med. 2009 Sep;37(9):2570-5. doi: 10.1097/CCM.0b013e3181a380a3.		19623051
Assessing hypermetabolism and hypometabolism in the postoperative critically ill patient.	Weissman C, Kemper M.	Chest. 1992 Nov;102(5):1566-71.		1424891
Assessing shock resuscitation strtegies by oxygen debt repayment.	Jorge MA, Irrazabal CL.	Shock. 2011 Jan;35(1):100; author reply 100-2. doi: 10.1097/SHK.0b013e3181eaea8d. No abstract available.		21160388
Assessing the effect of the Surviving Sepsis Campaign treatment guidelines on clinical outcomes in a community hospital.	Patel GW, Roderman N, Gehring H, Saad J, Bartek W.	Ann Pharmacother. 2010 Nov;44(11):1733-8. doi: 10.1345/aph.1P251. Epub 2010 Oct 26.		20978215
Assessment effect of central venous pressure in fluid resuscitation in the patients with shock: a multi-center retrospective research.	Hu B, Xiang H, Liang H, Yu L, Xu T, Yang JH, DU ZH, Li JG.	Chin Med J (Engl). 2013;126(10):1844-9.		23673097
Assessment of biochemical markers in the early post-burn period for predicting acute kidney injury and mortality in patients with major burn injury: Comparison of serum creatinine, serum cystatin-C, plasma and urine neutrophil gelatinase-associated lipocalin	Yang H.T., Yim H., Cho Y.S., Kym D., Hur J., Kim J.H., Chun W., Kim H.S.	Critical Care (2014) 18:4 Article Number: R151. Date of Publication: 14 Jul 2014		25023056
Assessment of burn injury in the accident and emergency department: a review of 100 referrals to a regional burns unit.	Cotton MH.	Ann R Coll Surg Engl. 1992 May;74(3):225. No abstract available.		1616268
Assessment of cardiac and respiratory function during surgery on patients with acute quadriplegia.	Mackenzie CF, Shin B, Krishnaprasad D, McCormack F, Illingworth W.	J Neurosurg. 1985 Jun;62(6):843-9.		3998833
Assessment of changes in body water by bioimpedance in acutely ill surgical patients.	Chiolֳ©ro RL, Gay LJ, Cotting J, Gurtner C, Schutz Y.	Intensive Care Med. 1992;18(6):322-6. Erratum in: Intensive Care Med 1992;18(8):498.		1469158
Assessment of changes in left ventricular systolic function with oesophageal Doppler.	Monnet X, Robert JM, Jozwiak M, Richard C, Teboul JL.	Br J Anaesth. 2013 Nov;111(5):743-9. doi: 10.1093/bja/aet212. Epub 2013 Jun 24.		23798745
Assessment of circulating blood volume with fluid administration targeting euvolemia or hypervolemia.	Joffe AM, Khandelwal N, Hallman MR, Treggiari MM.	Neurocrit Care. 2015 Feb;22(1):82-8. doi: 10.1007/s12028-014-9993-8.		25142828
Assessment of corrected flow time in carotid artery via point-of-care ultrasonography: Reference values and the influential factors.	Hossein-Nejad H, Banaie M, Davarani SS, Mohammadinejad P.	J Crit Care. 2017 Aug;40:46-51. doi: 10.1016/j.jcrc.2017.03.009. Epub 2017 Mar 14.		28324786
Assessment of fluid-responsiveness parameters for off-pump coronary artery bypass surgery: a comparison among LiDCO, transesophageal echochardiography, and pulmonary artery catheter.	Belloni L, Pisano A, Natale A, Piccirillo MR, Piazza L, Ismeno G, De Martino G.	J Cardiothorac Vasc Anesth. 2008 Apr;22(2):243-8. doi: 10.1053/j.jvca.2007.07.007. Epub 2007 Oct 29.		18375327
Assessment of hemodynamic and gastric mucosal acidosis with modified fluid versus 6% hydroxyethyl starch: a prospective, randomized study.	Asfar P, Kerkeni N, Labadie F, Gouֳ«llo JP, Brenet O, Alquier P.	Intensive Care Med. 2000 Sep;26(9):1282-7.		11089754
Assessment of hemodynamic efficacy and safety of 6% hydroxyethylstarch 130/0.4 vs. 0.9% NaCl fluid replacement in patients with severe sepsis: the CRYSTMAS study.	Guidet B, Martinet O, Boulain T, Philippart F, Poussel JF, Maizel J, Forceville X, Feissel M, Hasselmann M, Heininger A, Van Aken H.	Crit Care. 2012 May 24;16(3):R94. doi: 10.1186/cc11358.		22624531
Assessment of hemodynamic response to fluid resuscitation of patients with intra-abdominal sepsis in low- and middle-income countries.	Abahuje E, Munyaneza R, Riviello R, Ntirenganya F.	J Surg Res. 2017 Oct;218:162-166. doi: 10.1016/j.jss.2017.05.061. Epub 2017 Jun 16.		28985844
Assessment of intravascular volume by transthoracic echocardiography during therapeutic hypothermia and rewarming in cardiac arrest survivors.	Nordmark J, Johansson J, Sandberg D, Granstam SO, Huzevka T, Covaciu L, Mֳ¶rtberg E, Rubertsson S.	Resuscitation. 2009 Nov;80(11):1234-9. doi: 10.1016/j.resuscitation.2009.06.035. Epub 2009 Aug 28.		19716641
Assessment of macro- and micro-oxygenation parameters during fractional fluid infusion: A pilot study.	Fischer MO, Bonnet V, Lorne E, Lefrant JY, Rebet O, Courteille B, Lemֳ©tayer C, Parienti JJ, Gֳ©rard JL, Fellahi JL, Hanouz JL; French Hemodynamic Team..	J Crit Care. 2017 Aug;40:91-98. doi: 10.1016/j.jcrc.2017.03.021. Epub 2017 Mar 27.		28364680
Assessment of Postresuscitation Volume Status by Bioimpedance Analysis in Patients with Sepsis in the Intensive Care Unit: A Pilot Observational Study.	Rochwerg B, Cheung JH, Ribic CM, Lalji F, Clarke FJ, Gantareddy S, Ranganath N, Walele A, McDonald E, Meade MO, Cook DJ, Wilkieson TT, Clase CM, Margetts PJ, Gangji AS.	Can Respir J. 2016;2016:8671742. doi: 10.1155/2016/8671742. Epub 2016 Aug 15.		27597811
Assessment of the plethysmographic variability index as a predictor of fluid responsiveness in critically ill patients: a pilot study.	Baker AK, Partridge RJ, Litton E, Ho KM.	Anaesth Intensive Care. 2013 Nov;41(6):736-41.		24180714
Assessment of the relationship between timing of fixation of the fracture and secondary brain injury in patients with multiple trauma.	Kalb DC, Ney AL, Rodriguez JL, Jacobs DM, Van Camp JM, Zera RT, Rockswold GL, West MA.	Surgery. 1998 Oct;124(4):739-44; discussion 744-5.		9780996
Assessment of the time-dependent need for stay in a high dependency unit (HDU) after major surgery by using data from an anesthesia information management system.	Betten J, Roness AK, Endreseth BH, Trֳ¸nnes H, Tyvold SS, Klepstad P, Nordseth T.	J Clin Monit Comput. 2016 Apr;30(2):235-41. doi: 10.1007/s10877-015-9707-6. Epub 2015 May 27.		26013979
Association between a chloride-liberal vs chloride-restrictive intravenous fluid administration strategy and kidney injury in critically ill adults.	Yunos NM, Bellomo R, Hegarty C, Story D, Ho L, Bailey M.	JAMA. 2012 Oct 17;308(15):1566-72. doi: 10.1001/jama.2012.13356.		23073953
Association between fluid balance and survival in critically ill patients	Lee J., de Louw E., Niemi M., Nelson R., Mark R.G., Celi L.A., Mukamal K.J., Danziger J.	Journal of Internal Medicine (2015) 277:4 (468-477). Date of Publication: 1 Apr 2015		24931482
Association between Initial Fluid Choice and Subsequent In-hospital Mortality during the Resuscitation of Adults with Septic Shock.	Raghunathan K, Bonavia A, Nathanson BH, Beadles CA, Shaw AD, Brookhart MA, Miller TE, Lindenauer PK.	Anesthesiology. 2015 Dec;123(6):1385-93. doi: 10.1097/ALN.0000000000000861.		26414499
Association between intravenous chloride load during resuscitation and in-hospital mortality among patients with SIRS.	Shaw AD, Raghunathan K, Peyerl FW, Munson SH, Paluszkiewicz SM, Schermer CR.	Intensive Care Med. 2014 Dec;40(12):1897-905. doi: 10.1007/s00134-014-3505-3. Epub 2014 Oct 8.		25293535
Association between perioperative hypothermia and patient outcomes after thoracic surgery	Emmert A., Gries G., Wand S., Buentzel J., Bräuer A., Quintel M., Brandes I.F.	Medicine (United States) (2018) 97:17 Article Number: e0528. Date of Publication: 1 Apr 2018		29703025
Association between the choice of IV crystalloid and in-hospital mortality among critically Ill adults with sepsis	Raghunathan K., Shaw A., Nathanson B., Stürmer T., Brookhart A., Stefan M.S., Setoguchi S., Beadles C., Lindenauer P.K.	Critical Care Medicine (2014) 42:7 (1585-1591). Date of Publication: July 2014		24674927
Association of 6% hetastarch resuscitation with adverse outcomes in critically ill trauma patients	Lissauer M.E., Chi A., Kramer M.E., Scalea T.M., Johnson S.B.	American Journal of Surgery (2011) 202:1 (53-58). Date of Publication: July 2011		21600555
Association of Fluid Resuscitation Initiation Within 30 Minutes ofֲ Severe Sepsis and Septic Shock Recognition With Reducedֲ Mortality and Length of Stay.	Leisman D, Wie B, Doerfler M, Bianculli A, Ward MF, Akerman M, D'Angelo JK, Zemmel D'Amore JA.	Ann Emerg Med. 2016 Sep;68(3):298-311. doi: 10.1016/j.annemergmed.2016.02.044. Epub 2016 Apr 14.		27085369
Association of high volumes of hydroxyethyl starch with acute kidney injury in elderly trauma patients.	Leberle R, Ernstberger A, Loibl M, Merkl J, Bunz M, Creutzenberg M, Trabold B.	Injury. 2015 Jan;46(1):105-9. doi: 10.1016/j.injury.2014.08.039. Epub 2014 Sep 4.		25240412
Association of hydroxyethyl starch administration with mortality and acute kidney injury in critically ill patients requiring volume resuscitation: A systematic review and meta-analysis	Zarychanski R., Abou-Setta A.M., Turgeon A.F., Houston B.L., McIntyre L., Marshall J.C., Fergusson D.A.	JAMA - Journal of the American Medical Association (2013) 309:7 (678-688). Date of Publication: 20 Feb 2013		23423413
Association of out-of-hospital advanced airway management with outcomes after traumatic brain injury and hemorrhagic shock in the ROC hypertonic saline trial	Wang H.E., Brown S.P., MacDonald R.D., Dowling S.K., Lin S., Davis D., Schreiber M.A., Powell J., Van Heest R., Daya M.	Emergency Medicine Journal (2014) 31:3 (186-191). Date of Publication: March 2014		23353663
Association of plasma chloride values with acute kidney injury in the critically ill - A prospective observational study	Marttinen M., Wilkman E., Petäjä L., Suojaranta-Ylinen R., Pettilä V., Vaara S.T.	Acta Anaesthesiologica Scandinavica (2016) 60:6 (790-799). Date of Publication: 1 Jul 2016		26866628
Associations of fluid amount, type, and balance and acute kidney injury in patients undergoing major surgery.	Weinberg L, Li M, Churilov L, Armellini A, Gibney M, Hewitt T, Tan CO, Robbins R, Tremewen D, Christophi C, Bellomo R.	Anaesth Intensive Care. 2018 Jan;46(1):79-87.		29361260
Associations of Hospital and Patient Characteristics with Fluid Resuscitation Volumes in Patients with Severe Sepsis: Post Hoc Analyses of Data from a Multicentre Randomised Clinical Trial.	Hjortrup PB, Haase N, Wetterslev J, Perner A.	PLoS One. 2016 May 19;11(5):e0155767. doi: 10.1371/journal.pone.0155767. eCollection 2016.		27196104
Atrial fibrillation in trauma patients requiring intensive care.	Seguin P, Laviolle B, Maurice A, Leclercq C, Mallֳ©dant Y.	Intensive Care Med. 2006 Mar;32(3):398-404. Epub 2006 Jan 27.		16496203
Atrial fibrillation is an independent predictor of mortality in critically ill patients	Shaver C.M., Chen W., Janz D.R., May A.K., Darbar D., Bernard G.R., Bastarache J.A., Ware L.B.	Critical Care Medicine (2015) 43:10 (2104-2111). Date of Publication: 1 Oct 2015		26154932
Attempted nail-gun suicide: fluid management in penetrating cardiac injury.	Catarino PA, Halstead JC, Westaby S.	Injury. 2000 Apr;31(3):209-11. No abstract available.		10704590
Augmented creatinine clearance in traumatic brain injury.	Udy A, Boots R, Senthuran S, Stuart J, Deans R, Lassig-Smith M, Lipman J.	Anesth Analg. 2010 Dec;111(6):1505-10. doi: 10.1213/ANE.0b013e3181f7107d. Epub 2010 Nov 3.		21048095
Australasian resuscitation of sepsis evaluation (ARISE): A multi-centre, prospective, inception cohort study	Peake S.L., Bailey M., Bellomo R., Cameron P.A., Cross A., Delaney A., Finfer S., Higgins A., Jones D.A., Myburgh J.A., Syres G.A., Webb S.A.R., Williams P.	Resuscitation (2009) 80:7 (811-818). Date of Publication: July 2009		19467755
Automated pulse pressure and stroke volume variations from radial artery: evaluation during major abdominal surgery.	Derichard A, Robin E, Tavernier B, Costecalde M, Fleyfel M, Onimus J, Lebuffe G, Chambon JP, Vallet B.	Br J Anaesth. 2009 Nov;103(5):678-84. doi: 10.1093/bja/aep267. Epub 2009 Sep 29.		19797246
Avulsion fracture of the olecranon following thermal injury: A case report	Gore S.M., Dziewulski P.	Burns (2010) 36:4 (e53-e55). Date of Publication: June 2010		19765904
Azathioprine-induced shock in a patient suffering from undifferentiated erosive oligoarthritis	Demirtaş-Ertan G., Rowshani A.T., ten Berge I.J.M.	Netherlands Journal of Medicine (2006) 64:4 (124-126). Date of Publication: April 2006		16609160
Azygos vein laceration following a vertical deceleration injury.	Walsh A, Snyder HS.	J Emerg Med. 1992 Jan-Feb;10(1):35-7.		1629589
Azygos vein transection in blunt chest trauma.	Stemp LI.	J Trauma. 1990 Jun;30(6):751-2. No abstract available.		2352306
Bacillus cereus septicemia attributed to a matched unrelated bone marrow transplant	Kelley J.M., Onderdonk A.B., Kao G.	Transfusion (2013) 53:2 (394-397). Date of Publication: February 2013		22624657
Bacteraemia in the very old. Features and treatment.	Leibovici L.	Drugs Aging. 1995 Jun;6(6):456-64. Review.		7663065
Bacteremia caused by the photosynthetic environmental bacterium Rhodopseudomonas	Mitchell S.L., Blumberg E.A., Edelstein P.H.	Journal of Infection and Chemotherapy (2017) 23:10 (720-723). Date of Publication: 1 Oct 2017		28438461
Bacteremia in Stevens-Johnson syndrome and toxic epidermal necrolysis: Epidemiology, risk factors, and predictive value of skin cultures	De Prost N., Ingen-Housz-Oro S., Duong T.A., Valeyrie-Allanore L., Legrand P., Wolkenstein P., Brochard L., Brun-Buisson C., Roujeau J.-C.	Medicine (2010) 89:1 (28-36). Date of Publication: January 2010		20075702
Bacteremic pneumococcal pneumonia associated with macrolide failure	Dylewski J., Davidson R.	European Journal of Clinical Microbiology and Infectious Diseases (2006) 25:1 (39-42). Date of Publication: January 2006		16411124
Balanced 10% hydroxyethyl starch compared with balanced 6% hydroxyethyl starch and balanced crystalloid using a goal-directed hemodynamic algorithm in pancreatic surgery: A randomized clinical trial.	Werner J, Hunsicker O, Schneider A, Stein H, von Heymann C, Freitag A, Feldheiser A, Wernecke KD, Spies C.	Medicine (Baltimore). 2018 Apr;97(17):e0579. doi: 10.1097/MD.0000000000010579.		29703051
Balanced Crystalloids versus Saline in Critically Ill Adults.	Semler MW, Self WH, Wanderer JP, Ehrenfeld JM, Wang L, Byrne DW, Stollings JL, Kumar AB, Hughes CG, Hernandez A, Guillamondegui OD, May AK, Weavind L, Casey JD, Siew ED, Shaw AD, Bernard GR, Rice TW; SMART Investigators and the Pragmatic Critical Care Research Group..	N Engl J Med. 2018 Mar 1;378(9):829-839. doi: 10.1056/NEJMoa1711584. Epub 2018 Feb 27.		29485925
Balanced Crystalloids versus Saline in Critically Ill Adults.	Semler MW, Self WH, Rice TW.	N Engl J Med. 2018 May 17;378(20):1951. doi: 10.1056/NEJMc1804294. No abstract available.		29768150
Balanced Crystalloids versus Saline in Noncritically Ill Adults.	Self WH, Semler MW, Wanderer JP, Wang L, Byrne DW, Collins SP, Slovis CM, Lindsell CJ, Ehrenfeld JM, Siew ED, Shaw AD, Bernard GR, Rice TW; SALT-ED Investigators..	N Engl J Med. 2018 Mar 1;378(9):819-828. doi: 10.1056/NEJMoa1711586. Epub 2018 Feb 27.		29485926
Balanced Crystalloids versus Saline in the Intensive Care Unit. The SALT Randomized Trial.	Semler MW, Wanderer JP, Ehrenfeld JM, Stollings JL, Self WH, Siew ED, Wang L, Byrne DW, Shaw AD, Bernard GR, Rice TW; SALT Investigators * and the Pragmatic Critical Care Research Group.; SALT Investigators..	Am J Respir Crit Care Med. 2017 May 15;195(10):1362-1372. doi: 10.1164/rccm.201607-1345OC.		27749094
Balanced versus chloride-rich solutions for fluid resuscitation in brain-injured patients: a randomised double-blind pilot study.	Roquilly A, Loutrel O, Cinotti R, Rosenczweig E, Flet L, Mahe PJ, Dumont R, Marie Chupin A, Peneau C, Lejus C, Blanloeil Y, Volteau C, Asehnoune K.	Crit Care. 2013 Apr 19;17(2):R77. doi: 10.1186/cc12686.		23601796
Ballistic injuries in the emergency department.	Bruner D, Gustafson CG, Visintainer C.	Emerg Med Pract. 2011 Dec;13(12):1-30; quiz 31. Review.		22232864
Barbiturate intoxication. Morbidity and mortality.	Goodman JM, Bischel MD, Wagers PW, Barbour BH.	West J Med. 1976 Mar;124(3):179-86.		1258466
Base deficit and lactate: early predictors of morbidity and mortality in patients with burns.	Andel D, Kamolz LP, Roka J, Schramm W, Zimpfer M, Frey M, Andel H.	Burns. 2007 Dec;33(8):973-8. Epub 2007 Oct 24.		17920203
Base deficit as a guide to volume resuscitation.	Davis JW, Shackford SR, Mackersie RC, Hoyt DB.	J Trauma. 1988 Oct;28(10):1464-7.		3172306
Base deficit as an indicator of resuscitation needs in patients with burn injuries	Kaups K.L., Davis J.W., Dominic W.J.	Journal of Burn Care and Rehabilitation (1998) 19:4 (346-348). Date of Publication: July/August 1998		9710734
Base deficit: an indicator of tissue hypoperfusion.	Cassidy C, Marcher J.	Int J Trauma Nurs. 1995 Oct-Dec;1(4):108-12. Review.		9079320
Basic life support versus advanced life support for injured patients with an injury severity score of 10 or more	Cayten C.G., Murphy J.G., Stahl W.M., Tortella B.J., Jacobs L.M., Gomez G.A., Esposito T.J.	Journal of Trauma (1993) 35:3 (460-467). Date of Publication: 1993		8371307
Bath salts intoxication: A case series	Imam S.F., Patel H., Mahmoud M., Prakash N.A., King M.S., Fremont R.D.	Journal of Emergency Medicine (2013) 45:3 (361-365). Date of Publication: September 2013		23827164
Battlefield Advanced Trauma Life Support (BATLS).	[No authors listed]	J R Army Med Corps. 2004 Mar;150(1):32-40.		15149010
Beach-fire burns in San Diego County.	Field TO Jr, Dominic W, Hansbrough J.	Burns Incl Therm Inj. 1987 Oct;13(5):416-8.		3427502
Bedside assessment of total systemic vascular compliance, stressed volume, and cardiac function curves in intensive care unit patients.	Maas JJ, Pinsky MR, Aarts LP, Jansen JR.	Anesth Analg. 2012 Oct;115(4):880-7. Epub 2012 Jul 4.		22763909
Beer as a burns resuscitation fluid.	Cattermole GN, Chan DY, Graham CA, Rainer TH.	Emerg Med Australas. 2010 Apr;22(2):195-6. doi: 10.1111/j.1742-6723.2010.01279.x. No abstract available.		20534059
Before-after study of a standardized hospital order set for the management of septic shock.	Micek ST, Roubinian N, Heuring T, Bode M, Williams J, Harrison C, Murphy T, Prentice D, Ruoff BE, Kollef MH.	Crit Care Med. 2006 Nov;34(11):2707-13.		16943733
Behavioural induced severe hypernatremia without neurological manifestations.	Hassan HA, Al Aseri ZA, Suriya OM.	Saudi J Kidney Dis Transpl. 2010 Jan;21(1):113-7.		20061704
Bench-to-bedside review: Resuscitation in the emergency department.	Rady MY.	Crit Care. 2005 Apr;9(2):170-6. Epub 2004 Oct 20. Review.		15774074
Beneficial Effect of Extracorporeal Membrane Oxygenation on Organ Perfusion During Management of the Unstable Brain-dead Donor: A Case Series	Kang J.H., Choi B.H., Moon K.M., Park Y.M., Yang K.H., Ryu J.H., Chu C.W.	Transplantation Proceedings (2016) 48:7 (2458-2460). Date of Publication: 1 Sep 2016		27742321
Best evidence in critical care medicine: Early antibiotics and survival from septic shock: It's about time	Brindley P.G., Zhu N., Sligl W.	Canadian Journal of Anesthesia (2006) 53:11 (1157-1160). Date of Publication: November 2006		27771913
Best evidence topic reports. Bet 1: Assessing the size of burns: which method works best?	Hussain S, Ferguson C.	Emerg Med J. 2009 Sep;26(9):664-6. doi: 10.1136/emj.2009.081380. Review. No abstract available.		19700585
Beware unexplained fluid loss.	Kinnear JA, Scase AE.	Anaesthesia. 1998 Apr;53(4):408-9. No abstract available.		9613317
Bilateral shoulder septic arthritis in a fit and well 47-year-old man	Hotonu S.A., Khan S., Jeavons R.	BMJ Case Reports (2015) 2015 Article Number: A1676. Date of Publication: 20 Nov 2015		26590186
Bilateral subdural hematomas and hearing disturbances caused by spontaneous intracranial hypotension.	Srimanee D, Pasutharnchat N, Phanthumchinda K.	J Med Assoc Thai. 2009 Nov;92(11):1538-43.		19938748
Bilateral subdural hematomas caused by spontaneous intracranial hypotension	Chen H.-H., Huang C.-I., Hseu S.-S., Lirng J.-F.	Journal of the Chinese Medical Association (2008) 71:3 (147-151). Date of Publication: March 2008		18364267
Bilateral supernumerary kidneys: How much is too much?	Patel R., Singh H., Willens D., Drake S.	BMJ Case Reports (2014) Article Number: 202677. Date of Publication: 1 Apr 2014		24692375
Bilateral ureteric obstruction during in vitro fertilisation therapy in a patient with complex surgically managed Crohn's disease.	Khoo CC, Ahluwalia N, Grace J, Sahai A.	BMJ Case Rep. 2016 Nov 24;2016. pii: bcr2016216956. doi: 10.1136/bcr-2016-216956.		27884883
Biochemical effects of phosphate-containing replacement fluid for continuous venovenous hemofiltration	Chua H.-R., Baldwin I., Ho L., Collins A., Allsep H., Bellomo R.	Blood Purification (2013) 34:3-4 (306-312). Date of Publication: March 2013		23235269
Bioelectrical impedance spectroscopy to estimate fluid balance in critically ill patients.	Dewitte A, Carles P, Joannֳ¨s-Boyau O, Fleureau C, Roze H, Combe C, Ouattara A.	J Clin Monit Comput. 2016 Apr;30(2):227-33. doi: 10.1007/s10877-015-9706-7. Epub 2015 May 29.		26018457
Bioelectrical impedance vector analysis in critically ill patients: a prospective, clinician-blinded investigation.	Jones SL, Tanaka A, Eastwood GM, Young H, Peck L, Bellomo R, Mֳ¥rtensson J.	Crit Care. 2015 Aug 12;19:290. doi: 10.1186/s13054-015-1009-3.		26260579
Bioreactance is not reliable for estimating cardiac output and the effects of passive leg raising in critically ill patients.	Kupersztych-Hagege E, Teboul JL, Artigas A, Talbot A, Sabatier C, Richard C, Monnet X.	Br J Anaesth. 2013 Dec;111(6):961-6. doi: 10.1093/bja/aet282. Epub 2013 Aug 28.		23985531
Bite of the venomous lizard, the Gila monster.	Streiffer RH.	Postgrad Med. 1986 Feb 1;79(2):297-9, 302.		3945601
Blast lung: Experience at CIMS	Singh A., Deshkar A.M., Kashyap B.K., Choudhary K.N., Naik S.K., Tembhurnikar P.S., Singh B.P.	Journal of the Indian Medical Association (2012) 110:2 (126-127). Date of Publication: February 2012		23029850
Blastomyces gilchristii as cause of fatal acute respiratory distress syndrome	Dalcin D., Rothstein A., Spinato J., Escott N., Kus J.V.	Emerging Infectious Diseases (2016) 22:2 (306-308). Date of Publication: 1 Feb 2016		26812599
Bleeding and risk of death with hydroxyethyl starch in severe sepsis: post hoc analyses of a randomized clinical trial.	Haase N, Wetterslev J, Winkel P, Perner A.	Intensive Care Med. 2013 Dec;39(12):2126-34. doi: 10.1007/s00134-013-3111-9. Epub 2013 Oct 1.		24081433
Bleeding Pelvic Fracture Patients: Evolution of Resuscitation Protocols.	Sֳ¶derlund T, Ketonen T, Handolin L.	Scand J Surg. 2017 Sep;106(3):255-260. doi: 10.1177/1457496916683092. Epub 2017 Mar 1.		28737073
Blind drunk	Dholakia S., Hashimi Y., Chawla B.	BMJ Case Reports (2013) Article Number: 008607. Date of Publication: 2013		23470674
Blindness due to anterior ischemic optic neuropathy in a burn patient.	Vallejo A, Lorente JA, Bas ML, Gonzֳ¡lez Y.	J Trauma. 2002 Jul;53(1):139-41. No abstract available.		12131407
Blindness in the intensive care unit: Possible role for vasopressors?	Lee L.A., Nathens A.B., Sires B.S., McMurray M.K., Lam A.M.	Anesthesia and Analgesia (2005) 100:1 (192-195). Date of Publication: January 2005		15616077
Blood pressure management in trauma: from feast to famine?	Wiles MD.	Anaesthesia. 2013 May;68(5):445-9. doi: 10.1111/anae.12249. Epub 2013 Apr 1. No abstract available.		23550831
Blood transfusions: for the thermally injured or for the doctor?	Sittig KM, Deitch EA.	J Trauma. 1994 Mar;36(3):369-72.		8145318
Blood volume analysis can distinguish true anemia from hemodilution in critically ill patients.	Van PY, Riha GM, Cho SD, Underwood SJ, Hamilton GJ, Anderson R, Ham LB, Schreiber MA.	J Trauma. 2011 Mar;70(3):646-51. doi: 10.1097/TA.0b013e31820d5f48.		21610355
Blood volume is normal after pre-operative overnight fasting	Jacob M., Chappell D., Conzen P., Finsterer U., Rehm M.	Acta Anaesthesiologica Scandinavica (2008) 52:4 (522-529). Date of Publication: April 2008		18339157
Blunt abdominal trauma induced splenic and pancreatic rupture - did prior splenorrhaphy make them vulnerable?	Chen M.-C., Hung S.-C., Lin K.-C., Sung F.-C.	Journal of the Formosan Medical Association (2013) 112:5 (291-292). Date of Publication: May 2013		23660226
Blunt cardiac injury: Case report of salvaged traumatic right atrial rupture	Ayyan M.A., Aziz T., Sherif A.E., Bekdache O.	Ulusal Travma ve Acil Cerrahi Dergisi (2015) 21:6 (527-530). Date of Publication: 2015		27054650
Blunt lower back injury causes the fracture of sacral zone II and consequently neurogenic bladder	Lee H.-H., Chao K.-H., Hsieh D.-S., Shen H.-C., Chang L.-W., Wu S.-S.	Journal of Trauma - Injury, Infection and Critical Care (2009) 67:1 (E5-E7). Date of Publication: 2009		18349723
Blunt splenic injury: usefulness of transcatheter arterial embolization in patients with a transient response to fluid resuscitation.	Hagiwara A, Fukushima H, Murata A, Matsuda H, Shimazaki S.	Radiology. 2005 Apr;235(1):57-64. Epub 2005 Mar 4.		15749973
Blunt trauma resuscitation: the old can respond.	McKinley BA, Marvin RG, Cocanour CS, Marquez A, Ware DN, Moore FA.	Arch Surg. 2000 Jun;135(6):688-93; discussion 694-5.		10843365
Boerhaave Syndrome Presenting as Tension Pneumothorax: First Reported North American Case.	Vallabhajosyula S, Sundaragiri PR, Berim IG.	J Intensive Care Med. 2016 Jun;31(5):349-52. doi: 10.1177/0885066615606698. Epub 2015 Sep 22.		26395053
Border-Crossers' nephropathy: The risk of coming to America	Ossai N.-O., Hour B.T., Szerlip H.M.	Renal Failure (2013) 35:4 (483-486). Date of Publication: 2013		23506566
Brachial artery peak velocity variation to predict fluid responsiveness in mechanically ventilated patients.	Monge Garcֳ­a MI, Gil Cano A, Dֳ­az Monrovֳ© JC.	Crit Care. 2009;13(5):R142. doi: 10.1186/cc8027. Epub 2009 Sep 3.		19728876
Brachial cuff measurements of blood pressure during passive leg raising for fluid responsiveness prediction.	Lakhal K, Ehrmann S, Benzekri-Lefֳ¨vre D, Runge I, Legras A, Dequin PF, Mercier E, Wolff M, Rֳ©gnier B, Boulain T.	Ann Fr Anesth Reanim. 2012 May;31(5):e67-72. doi: 10.1016/j.annfar.2012.01.032. Epub 2012 Mar 29.		22464162
Brain-type natriuretic peptide and right ventricular end-diastolic volume index measurements are imprecise estimates of circulating blood volume in critically ill subjects.	Takahashi EA, Moran SE, Hayashi MS, Inouye DS, Takanishi DM Jr, Yu M.	J Trauma Acute Care Surg. 2013 Nov;75(5):813-8. doi: 10.1097/TA.0b013e3182a85f3a.		24158199
Breakdown of intestinal repair after laparotomy for trauma: incidence, risk factors, and strategies for prevention.	Behrman SW, Bertken KA, Stefanacci HA, Parks SN.	J Trauma. 1998 Aug;45(2):227-31; discusion 231-3.		9715177
B-Type Natriuretic Peptide, Aldosterone, and Fluid Management in ARDS.	Semler MW, Marney AM, Rice TW, Nian H, Yu C, Wheeler AP, Brown NJ; NIH NHLBI ARDS Network..	Chest. 2016 Jul;150(1):102-11. doi: 10.1016/j.chest.2016.03.017. Epub 2016 Mar 23.		27018313
Buckshot colic: Case report and review of the literature	Fildes J.J., Betlej T.M., Barrett J.A.	Journal of Trauma - Injury, Infection and Critical Care (1995) 39:6 (1181-1184). Date of Publication: 1995		7500418
Burn care in EMS.	DeBoer S, Felty C, Seaver M.	Emerg Med Serv. 2004 Feb;33(2):69-76; quiz 87. No abstract available.		14994676
Burn care in the emergent period.	Dyer C.	J Emerg Nurs. 1980 Jan-Feb;6(1):9-16. No abstract available.		6986491
Burn injuries caused by ship fire: a 12-year study in Shanghai.	Ben DF, Ma B, Chen XL, Zhu SH, Tang HT, Lu W, Xia ZF.	Burns. 2010 Jun;36(4):576-80. doi: 10.1016/j.burns.2009.08.003. Epub 2009 Oct 12.		19819636
Burn injuries. Initial evaluation and treatment.	Luterman A.	Cutis. 1978 Oct;22(4):437-42.		699630
Burn injury in infants and young children.	Durtschi MB, Kohler TR, Finley A, Heimbach DM.	Surg Gynecol Obstet. 1980 May;150(5):651-6.		7368048
Burn management. Initial assessment, management, and stabilization.	Gordon M, Goodwin CW.	Nurs Clin North Am. 1997 Jun;32(2):237-49. Review.		9106420
Burn management--a changing scene.	Walker DH.	S Afr J Surg. 1978 Mar;16(1):65-73. No abstract available.		715584
Burn resuscitation on the African continent.	Rode H, Rogers AD, Cox SG, Allorto NL, Stefani F, Bosco A, Greenhalgh DG.	Burns. 2014 Nov;40(7):1283-91. doi: 10.1016/j.burns.2014.01.004. Epub 2014 Feb 19.		24560434
Burn resuscitation: the results of the ISBI/ABA survey.	Greenhalgh DG.	Burns. 2010 Mar;36(2):176-82. doi: 10.1016/j.burns.2009.09.004. Epub 2009 Dec 16.		20018451
Burn Shock and Resuscitation: Proceedings of a Symposium Conducted at the Meeting of the American Burn Association, Chicago, IL, 21 April 2015.	Serio-Melvin ML, Salinas J, Chung KK, Collins C, Graybill JC, Harrington DT, Herndon DN, Greenhalgh DG, Kramer GC, Lintner A, Mosier MJ, Nagpal A, Cancio LC.	J Burn Care Res. 2017 Jan/Feb;38(1):e423-e431. doi: 10.1097/BCR.0000000000000417.		28009701
Burn size estimation in children: still a problem.	Chan QE, Barzi F, Cheney L, Harvey JG, Holland AJ.	Emerg Med Australas. 2012 Apr;24(2):181-6. doi: 10.1111/j.1742-6723.2011.01511.x. Epub 2011 Nov 30.		22487668
Burn trauma priorities for a patient with 80% total body surface area burns.	Hackenschmidt A.	J Emerg Nurs. 2007 Aug;33(4):405-8. Review. No abstract available.		17643812
Burns and the burn patient.	David J.	Nurs RSA. 1987 Mar;2(3):30-3. No abstract available.		3647247
Burns caused by the terrorist bombing of the department store Hipercor in Barcelona. Part I.	Gomez Morell PA, Escudero Naif F, Palao Domenech R, Sospedra Carol E, Baֳ±uelos Roda JA.	Burns. 1990 Dec;16(6):423-5.		2073340
Burns in a suicide attempt related to psychiatric side effects of interferon.	Fukunishi K, Tanaka H, Maruyama J, Takahashi H, Kitagishi H, Ueshima T, Maruyama K, Sakata I.	Burns. 1998 Sep;24(6):581-3.		9776102
Burns in older patients.	Slater H, Gaisford JC.	J Am Geriatr Soc. 1981 Feb;29(2):74-6.		7462545
Burns in pregnancy.	Pacheco LD, Gei AF, VanHook JW, Saade GR, Hankins GD.	Obstet Gynecol. 2005 Nov;106(5 Pt 2):1210-2.		16260575
Burns resuscitation: what place albumin?	Judkins K.	Hosp Med. 2000 Feb;61(2):116-9. Review.		10748790
Burns updated in China: I. Cutaneous thermal burns.	Chu CS.	J Trauma. 1982 Jul;22(7):566-73.		7047760
Burns.	Sheridan RL.	Crit Care Med. 2002 Nov;30(11 Suppl):S500-14. Review.		12528792
Burns: the immediacy of care.	Epsteen CM.	Int Surg. 1978 Jul-Aug;63(5):59-60. No abstract available.		730477
Calcium for resuscitation?	Erdmann E, Reuschel-Janetschek E.	Br J Anaesth. 1991 Aug;67(2):178-84.		1888603
Campylobacter showae bacteremia with cholangitis.	Suzuki J, Sugiyama T, Ito K, Hadano Y, Kawamura I, Okinaka K, Kurai H, Ohkusu K, Ohmagari N.	J Infect Chemother. 2013 Oct;19(5):960-3. doi: 10.1007/s10156-012-0524-2. Epub 2012 Nov 27.		23183773
Can changes in arterial pressure be used to detect changes in cardiac index during fluid challenge in patients with septic shock?	Pierrakos C, Velissaris D, Scolletta S, Heenen S, De Backer D, Vincent JL.	Intensive Care Med. 2012 Mar;38(3):422-8. doi: 10.1007/s00134-011-2457-0. Epub 2012 Jan 26.		22278593
Can dynamic indicators help the prediction of fluid responsiveness in spontaneously breathing critically ill patients?	Soubrier S, Saulnier F, Hubert H, Delour P, Lenci H, Onimus T, Nseir S, Durocher A.	Intensive Care Med. 2007 Jul;33(7):1117-1124. doi: 10.1007/s00134-007-0644-9. Epub 2007 May 17.		17508201
Can plasma B-type natriuretic peptide levels predict need for mechanical ventilation after injury?	Vander Werf BD, Watt J, Joseph B, Wynne J, Kulvatunyou N, O'Keeffe T, Friese RS.	Am J Surg. 2010 Dec;200(6):845-50; discussion 850. doi: 10.1016/j.amjsurg.2010.07.038.		21146031
Canadian Association of Radiologists: consensus guidelines for the prevention of contrast-induced nephropathy.	Benko A, Fraser-Hill M, Magner P, Capusten B, Barrett B, Myers A, Owen RJ; Canadian Association of Radiologists..	Can Assoc Radiol J. 2007 Apr;58(2):79-87.		17521052
Capillary leakage in post-cardiac arrest survivors during therapeutic hypothermia - a prospective, randomised study.	Heradstveit BE, Guttormsen AB, Langֳ¸rgen J, Hammersborg SM, Wentzel-Larsen T, Fanebust R, Larsson EM, Heltne JK.	Scand J Trauma Resusc Emerg Med. 2010 May 25;18:29. doi: 10.1186/1757-7241-18-29.		20500876
Capillary refill time as an independent prognostic indicator in severe and complicated malaria.	Evans JA, May J, Ansong D, Antwi S, Asafo-Adjei E, Nguah SB, Osei-Kwakye K, Akoto AO, Ofori AO, Sambian D, Sylverken J, Busch W, Timmann C, Agbenyega T, Horstmann RD.	J Pediatr. 2006 Nov;149(5):676-81.		17095342
Capillary refill time during fluid resuscitation in patients with sepsis-related hyperlactatemia at the emergency department is related to mortality.	Lara B, Enberg L, Ortega M, Leon P, Kripper C, Aguilera P, Kattan E, Castro R, Bakker J, Hernandez G.	PLoS One. 2017 Nov 27;12(11):e0188548. doi: 10.1371/journal.pone.0188548. eCollection 2017.		29176794
Capnocytophaga canimorsus sepsis with associated thrombotic thrombocytopenic purpura	Ma A., Goetz M.B.	American Journal of the Medical Sciences (2013) 345:1 (78-80). Date of Publication: January 2013		22990045
Carbohydrate-electrolyte solutions during field training: an overview.	Szlyk PC, Rose MS, Francesconi RP, Matthew W, Schilling D, Whang R.	Mil Med. 1991 Jun;156(6):305-8.		1852283
Carboxypeptidase G2 rescue in a 79 year-old patient with cranial lymphoma after high-dose methotrexate induced acute renal failure.	Krackhardt A, Schwartz S, Korfel A, Thiel E.	Leuk Lymphoma. 1999 Nov;35(5-6):631-5.		10609804
Cardiac arrest due to baclofen withdrawal syndrome	Cardoso A.L., Quintaneiro C., Seabra H., Teixeira C.	BMJ Case Reports (2014). Date of Publication: 14 May 2014		24827663
Cardiac compromise in a patient with Down's Syndrome: a lesson learnt.	Lam DG, Pay AD, Bennett NJ, Cowburn PJ, Rossi A.	Burns. 2000 May;26(3):302-4.		10741600
Cardiac dysfunction after burns.	Bak Z, Sjֳ¶berg F, Eriksson O, Steinvall I, Janerot-Sjoberg B.	Burns. 2008 Aug;34(5):603-9. doi: 10.1016/j.burns.2007.11.013. Epub 2008 Apr 2.		18378089
Cardiac filling pressures are not appropriate to predict hemodynamic response to volume challenge.	Osman D, Ridel C, Ray P, Monnet X, Anguel N, Richard C, Teboul JL.	Crit Care Med. 2007 Jan;35(1):64-8.		17080001
Cardiac index measurements during rapid preload changes: a comparison of pulmonary artery thermodilution with arterial pulse contour analysis.	Felbinger TW, Reuter DA, Eltzschig HK, Bayerlein J, Goetz AE.	J Clin Anesth. 2005 Jun;17(4):241-8.		15950846
Cardiac output and pulmonary wedge pressure. Use for evaluation of fluid replacement in trauma patients.	Shah DM, Browner BD, Dutton RE, Newell JC, Powers SR Jr.	Arch Surg. 1977 Oct;112(10):1161-8.		907460
Cardiac Output Monitoring Managing Intravenous Therapy (COMMIT) to Treat Emergency Department Patients with Sepsis.	Hou PC, Filbin MR, Napoli A, Feldman J, Pang PS, Sankoff J, Lo BM, Dickey-White H, Birkhahn RH, Shapiro NI.	Shock. 2016 Aug;46(2):132-8. doi: 10.1097/SHK.0000000000000564.		26925867
Cardiac tamponade after removal of temporary pace maker in multidiscipinary intensive care unit.	Khan MF, Zubairi AB.	J Pak Med Assoc. 2008 May;58(5):270-2.		18655407
Cardiac trauma with gunshot injuries.	Abbas S, Riaz MN, Zameer M, Khan AA, Ahmad W.	J Coll Physicians Surg Pak. 2004 Jan;14(1):41-2.		14764261
Cardio-haemodynamic assessment and venous lactate in severe dengue: Relationship with recurrent shock and respiratory distress	Yacoub S., Trung T.H., Lam P.K., Thien V.H.N., Hai D.H.T., Phan T.Q., Nguyet O.P.K., Quyen N.T.H., Simmons C.P., Broyd C., Screaton G.R., Wills B.	PLoS Neglected Tropical Diseases (2017) 11:7 Article Number: e0005740. Date of Publication: 10 Jul 2017		28692675
Cardiorespiratory effects of laparotomy in patients with spinal cord injury.	Wade TP, Andrus CH.	Am Surg. 1993 Oct;59(10):689-91.		8214973
Cardiorespiratory responses to fluid administration in peritonitis.	Abraham E, Shoemaker WC, Cheng PH.	Crit Care Med. 1984 Aug;12(8):664-8.		6430648
Cardiovascular and metabolic response to red blood cell transfusion in critically ill volume-resuscitated nonsurgical patients.	Dietrich KA, Conrad SA, Hebert CA, Levy GL, Romero MD.	Crit Care Med. 1990 Sep;18(9):940-4.		2394117
Cardiovascular aspects of anaphylaxis: implications for treatment and diagnosis.	Brown SG.	Curr Opin Allergy Clin Immunol. 2005 Aug;5(4):359-64. Review.		15985820
Cardiovascular aspects of septic shock: pathophysiology, monitoring, and treatment.	Bridges EJ, Dukes S.	Crit Care Nurse. 2005 Apr;25(2):14-6, 18-20, 22-4 passim; quiz 41-2. Review.		15871533
Cardiovascular effects of 6% hetastarch and lactated Ringer's solution during spinal anesthesia.	Marhofer P, Faryniak B, Oismֳ¼ller C, Koinig H, Kapral S, Mayer N.	Reg Anesth Pain Med. 1999 Sep-Oct;24(5):399-404.		10499749
Cardiovascular response to dopamine and early prediction of outcome in septic shock: A prospective multiple-center study	Levy B., Dusang B., Annane D., Gibot S., Bollaert P.-E.	Critical Care Medicine (2005) 33:10 (2172-2177). Date of Publication: October 2005		16215366
Care of the critically ill parturient: oliguria and renal failure.	Mantel GD.	Best Pract Res Clin Obstet Gynaecol. 2001 Aug;15(4):563-81. Review.		11478816
Carotid blowout and cerebral gas embolism related to bidirectional carotid-esophageal fistula: a serious complication of esophageal cancer under radiotherapy.	Kuo KH, Hsu HL, Pan YJ, Huang CY.	Am J Emerg Med. 2016 Mar;34(3):683.e5-6. doi: 10.1016/j.ajem.2015.07.036. Epub 2015 Jul 21.		26349780
Case 3-2014: A 61-year-old woman with gastrointestinal symptoms, anemia, and acute kidney injury	Bazari H., Mahindra A.K., Farkash E.A.	New England Journal of Medicine (2014) 370:4 (362-373). Date of Publication: 2014		24450895
Case report of a thermal burns patient with diabetes insipidus.	Gende G, James S, Garo M.	P N G Med J. 2011 Mar-Jun;54(1-2):56-8.		23763040
Case report: Escherichia coli septic shock masquerading as ST-segment elevation myocardial infarction	Martinez J.D., Babu R.V., Sharma G.	Postgraduate Medicine (2009) 121:2 (102-105). Date of Publication: March 2009		19332967
Case report: Fatal co-infection-melioidosis and leptospirosis	Hin H.S., Ramalingam R., Chunn K.Y., Ahmad N., Ab Rahman J., Mohamed M.S.	American Journal of Tropical Medicine and Hygiene (2012) 87:4 (737-740). Date of Publication: October 2012		22826499
Case report: intraoperative management of extreme hemodilution in a patient with a severed axillary artery.	Dai J, Tu W, Yang Z, Lin R.	Anesth Analg. 2010 Nov;111(5):1204-6. doi: 10.1213/ANE.0b013e3181e668b8. Epub 2010 Jun 25.		20581160
Case report: Malaria caused by Plasmodium vivax complicated by acalculous cholecystitis	Curley J.M., Mody R.M., Gasser Jr. R.A.	American Journal of Tropical Medicine and Hygiene (2011) 85:1 (42-49). Date of Publication: July 2011		21734122
Case reports: pernicious complications of benign tertian malaria.	Lawn SD, Krishna S, Jarvis JN, Joet T, Macallan DC.	Trans R Soc Trop Med Hyg. 2003 Sep-Oct;97(5):551-3.		15307424
Case review 1 conclusion: motor vehicle crash with multiple injuries.	Ross DW, Wichman C.	Air Med J. 2006 Mar-Apr;25(2):54-7; discussion 57. No abstract available.		16516115
Case Studies in Neurocritical Care	Sakusic A., Rabinstein A.A.	Neurologic Clinics (2016) 34:3 (683-697). Date of Publication: 1 Aug 2016		27445248
Cases from the aerospace medicine residents' teaching file. Decompression sickness.	Taylor GN.	Aviat Space Environ Med. 2000 Dec;71(12):1252-3.		11444255
Catheter-directed thrombolysis with alteplase and bivalirudin in a patient with heparin-induced thrombocytopenia	Martinez L.A., Burnett A.E.	American Journal of Health-System Pharmacy (2015) 72:9 (707-710). Date of Publication: 1 May 2015		25873618
Causes of death and predictors in burned patients more than 60 years of age.	Anous MM, Heimbach DM.	J Trauma. 1986 Feb;26(2):135-9. No abstract available.		3080601
Causes of death in aged burn patients: analysis of 36 cases.	Li BG, Hsu WS, Shih TS.	Burns. 1990 Jun;16(3):207-10.		2383362
Caustic ingestion and upper digestive tract injury.	Lee M.	Dig Dis Sci. 2010 Jun;55(6):1547-9. doi: 10.1007/s10620-010-1270-x. Epub 2010 May 11. No abstract available.		20458618
Ceftriaxone intradermal test-related fatal anaphylactic shock: A medico-legal nightmare	Riezzo I., Bello S., Neri M., Turillazzi E., Fineschi V.	Allergy: European Journal of Allergy and Clinical Immunology (2010) 65:1 (130-131). Date of Publication: January 2010		20078505
Cefuroxime-induced acute renal failure.	Goddard JK, Janning SW, Gass JS, Wilson RF.	Pharmacotherapy. 1994 Jul-Aug;14(4):488-91.		7937287
Celiac crisis in a multi-trauma adult patient	Sbai W., Bourgain G., Luciano L., Brardjanian S., Thefenne L., Al Shukry A., Coton T.	Clinics and Research in Hepatology and Gastroenterology (2016) 40:3 (e31-e32). Date of Publication: 1 Jun 2016		26547137
Cell necrosis-independent sustained mitochondrial and nuclear DNA release following trauma surgery.	McIlroy DJ, Bigland M, White AE, Hardy BM, Lott N, Smith DW, Balogh ZJ.	J Trauma Acute Care Surg. 2015 Feb;78(2):282-8. doi: 10.1097/TA.0000000000000519.		25602756
Central pontine myelinolysis and pregnancy.	Castillo RA, Ray RA, Yaghmai F.	Obstet Gynecol. 1989 Mar;73(3 Pt 2):459-61.		2915874
Central pontine myelinolysis secondary to hypokalaemic nephrogenic diabetes insipidus	Davenport C., Liew A., Vic Lau P., Smith D., Thompson C.J., Kearns G., Agha A.	Annals of Clinical Biochemistry (2010) 47:1 (86-89). Date of Publication: January 2010		19940203
Central venous access by air medical personnel.	Davis DP, Ramanujam P.	Prehosp Emerg Care. 2007 Apr-Jun;11(2):204-6.		17454808
Central venous oxygen saturation does not correlate with the venous oxygen saturation at the surgical site during abdominal surgery.	Weinrich M, Scheingraber S, Stephan B, Weiss C, Kayser A, Kopp B, Schilling MK.	Clin Hemorheol Microcirc. 2008;39(1-4):409-15.		18503153
Central venous Oג‚‚ saturation and venous-to-arterial COג‚‚ difference as complementary tools for goal-directed therapy during high-risk surgery.	Futier E, Robin E, Jabaudon M, Guerin R, Petit A, Bazin JE, Constantin JM, Vallet B.	Crit Care. 2010;14(5):R193. doi: 10.1186/cc9310. Epub 2010 Oct 29.		21034476
Central venous pressure monitoring for the critically ill in Zambia.	Deedat AM, Wilson IH, Watters DA.	Trop Doct. 1990 Apr;20(2):74-6.		2363193
Central venous-to-arterial carbon dioxide difference: an additional target for goal-directed therapy in septic shock?	Vallֳ©e F, Vallet B, Mathe O, Parraguette J, Mari A, Silva S, Samii K, Fourcade O, Genestal M.	Intensive Care Med. 2008 Dec;34(12):2218-25. doi: 10.1007/s00134-008-1199-0. Epub 2008 Jul 8.		18607565
Cerebral perfusion pressure management in head injury.	Rosner MJ, Daughton S.	J Trauma. 1990 Aug;30(8):933-40; discussion 940-1.		2117669
Cerebral salt wasting: a report of three cases.	Younas H, Sabir O, Baig I, Tarif N.	J Coll Physicians Surg Pak. 2015 Jan;25(1):73-5. doi: 01.2015/JCPSP.7375.		25604375
Cervical facet joint septic arthritis: A real pain in the neck	Sethi S., Vithayathil M.K.	BMJ Case Reports (2017) 2017 Article Number: 218510. Date of Publication: 2017		28775081
Cervical necrotizing fasciitis originating with a periapical infection.	Treasure T, Hughes W, Bennett J.	J Am Dent Assoc. 2010 Jul;141(7):861-6.		20592406
Cervical spinal cord injury: the correlations of initial clinical features and blood gas analyses with early prognosis.	Myllynen P, Kivioja A, Rokkanen P, Wilppula E.	Paraplegia. 1989 Feb;27(1):19-26.		2493625
Chainsaw penetrating neck injury	Brown A.F.T.	Journal of Accident and Emergency Medicine (1995) 12:2 (134-137). Date of Publication: 1995		7582411
Challenges in the surgical management of spine trauma in the morbidly obese patient: A case series	Rosenfeld H.E., Limb R., Chan P., Fitzgerald M., Bradley W.P.L., Rosenfeld J.V.	Journal of Neurosurgery: Spine (2013) 19:1 (101-109). Date of Publication: July 2013		23692604
Challenges with Diagnosing and Managing Sepsis in Older Adults.	Clifford KM, Dy-Boarman EA, Haase KK, Maxvill K, Pass SE, Alvarez CA.	Expert Rev Anti Infect Ther. 2016;14(2):231-41. doi: 10.1586/14787210.2016.1135052. Epub 2016 Jan 14. Review.		26687340
Change in hematocrit during trauma assessment predicts bleeding even with ongoing fluid resuscitation.	Thorson CM, Ryan ML, Van Haren RM, Pereira R, Olloqui J, Otero CA, Schulman CI, Livingstone AS, Proctor KG.	Am Surg. 2013 Apr;79(4):398-406.		23574851
Change in stroke volume in response to fluid challenge: assessment using esophageal Doppler.	Roeck M, Jakob SM, Boehlen T, Brander L, Knuesel R, Takala J.	Intensive Care Med. 2003 Oct;29(10):1729-35. Epub 2003 Apr 9.		12684746
Changes in aortic blood flow induced by passive leg raising predict fluid responsiveness in critically ill patients.	Lafanechֳ¨re A, Pֳ¨ne F, Goulenok C, Delahaye A, Mallet V, Choukroun G, Chiche JD, Mira JP, Cariou A.	Crit Care. 2006;10(5):R132.		16970817
Changes in BP induced by passive leg raising predict response to fluid loading in critically ill patients.	Boulain T, Achard JM, Teboul JL, Richard C, Perrotin D, Ginies G.	Chest. 2002 Apr;121(4):1245-52.		11948060
Changes in fluid balance during the treatment of septic shock.	Hsieh HH, Wong W, Chiang S, Lo HM, Lee CJ.	Taiwan Yi Xue Hui Za Zhi. 1987 Sep;86(9):932-40. No abstract available.		3694164
Changes in plasma ionised calcium within 24 hours of trauma in patients infused with the calcium containing colloid Haemaccel during fluid resuscitation.	Evans PA, Madira W, Riyatt MS, Errington M, Heptinstall S.	J Accid Emerg Med. 1997 Mar;14(2):73-5.		9132195
Changes in pulse pressure following fluid loading: a comparison between aortic root (non-invasive tonometry) and femoral artery (invasive recordings).	Dufour N, Chemla D, Teboul JL, Monnet X, Richard C, Osman D.	Intensive Care Med. 2011 Jun;37(6):942-9. doi: 10.1007/s00134-011-2154-z. Epub 2011 Mar 5.		21380524
Changes in R-wave amplitude in DII lead is less sensitive than pulse pressure variation to detect changes in stroke volume after fluid challenge in ICU patients postoperatively to cardiac surgery	Soltner C., Dantec R., Lebreton F., Huntzinger J., Beydon L.	Journal of Clinical Monitoring and Computing (2010) 24:2 (133-139). Date of Publication: April 2010		20130968
Changes in the mean systemic filling pressure during a fluid challenge in postsurgical intensive care patients.	Cecconi M, Aya HD, Geisen M, Ebm C, Fletcher N, Grounds RM, Rhodes A.	Intensive Care Med. 2013 Jul;39(7):1299-305. doi: 10.1007/s00134-013-2928-6. Epub 2013 May 8.		23653181
Changes in the sublingual microcirculation during major abdominal surgery and post-operative morbidity	Bansch P., Flisberg P., Bentzer P.	Acta Anaesthesiologica Scandinavica (2014) 58:1 (89-97). Date of Publication: January 2014		24116928
Changes in volumetric hemodynamic parameters induced by fluid removal on hemodialysis in critically ill patients.	Compton F, Vogel M, Zidek W, van der Giet M, Westhoff T.	Ther Apher Dial. 2015 Feb;19(1):23-9. doi: 10.1111/1744-9987.12193. Epub 2014 Sep 4.		25196396
Changes of central venous oxygen saturation define fluid responsiveness in patients with septic shock: A prospective observational study.	Xu B, Yang X, Wang C, Jiang W, Weng L, Hu X, Peng J, Du B.	J Crit Care. 2017 Apr;38:13-19. doi: 10.1016/j.jcrc.2016.09.030. Epub 2016 Oct 19.		27829180
Characteristics and outcomes of multiple organ dysfunction syndrome among severe-burn patients	Nguyen L.N., Nguyen T.G.	Burns (2009) 35:7 (937-941). Date of Publication: November 2009		19553020
Characteristics of computed tomography in hemodynamically unstable blunt trauma patients: Experience at a tertiary care center.	Kim YJ, Kim JS, Cho SH, Bae JI, Sohn CH, Lee YS, Lee JH, Lim KS, Kim WY.	Medicine (Baltimore). 2017 Dec;96(49):e9168. doi: 10.1097/MD.0000000000009168.		29245362
Characteristics, therapies, and factors influencing outcomes of hospitalized hypernatremic geriatric patients.	Toor MR, Singla A, DeVita MV, Rosenstock JL, Michelis MF.	Int Urol Nephrol. 2014 Aug;46(8):1589-94. doi: 10.1007/s11255-014-0721-2. Epub 2014 May 10.		24817519
Chasing 100%: The use of hypertonic saline to improve early, primary fascial closure after damage control laparotomy	Harvin J.A., Mims M.M., Duchesne J.C., Cox Jr. C.S., Wade C.E., Holcomb J.B., Cotton B.A.	Journal of Trauma and Acute Care Surgery (2013) 74:2 (426-432). Date of Publication: February 2013		23354234
Chloride Content of Fluids Used for Large-Volume Resuscitation Is Associated With Reduced Survival.	Sen A, Keener CM, Sileanu FE, Foldes E, Clermont G, Murugan R, Kellum JA.	Crit Care Med. 2017 Feb;45(2):e146-e153. doi: 10.1097/CCM.0000000000002063.		27635770
Chloride-liberal fluids are associated with acute kidney injury after liver transplantation.	Nadeem A, Salahuddin N, El Hazmi A, Joseph M, Bohlega B, Sallam H, Sheikh Y, Broering D.	Crit Care. 2014 Nov 19;18(6):625. doi: 10.1186/s13054-014-0625-7.		25407504
Chloride-liberal vs. chloride-restrictive intravenous fluid administration and acute kidney injury: an extended analysis.	Yunos NM, Bellomo R, Glassford N, Sutcliffe H, Lam Q, Bailey M.	Intensive Care Med. 2015 Feb;41(2):257-64. doi: 10.1007/s00134-014-3593-0. Epub 2014 Dec 18.		25518951
Choice of crystalloids in interventions and surgery	Waydhas C.	Medizinische Klinik - Intensivmedizin und Notfallmedizin (2015) . Date of Publication: 26 Mar 2015		25809310
Choice of replacement solution and anticoagulant in continuous venovenous hemofiltration	Palsson R., Laliberte K.A., Niles J.L.	Clinical Nephrology (2006) 65:1 (34-42). Date of Publication: January 2006		16429840
Choices in infusion-transfusion therapy of isolated trauma of the thorax and abdomen	Stazhadze L.L., Dorfman A.G., Bratslavskii A.M.	Sovetskaia meditsina (1990) :3 (108-111). Date of Publication: 1990		2367890
Cholangitis with acute renal failure: priorities in therapeutics.	Bismuth H, Kuntziger H, Corlette MB.	Ann Surg. 1975 Jun;181(6):881-7.		1138640
Cholera gravis associated with acute renal failure in a traveler from Haiti to the United States.	Reyes-Corcho A, Pinsker RW, Sarkar S, Bagheri F, Patel MC, Lam P, Gonzֳ¡lez A.	Travel Med Infect Dis. 2012 Sep;10(5-6):236-9. doi: 10.1016/j.tmaid.2012.10.002. Epub 2012 Nov 6.		23137437
Cholesterol metabolism in acute upper gastrointestinal bleeding, preliminary observations.	Hrabovskֳ½ V, Mendlovֳ¡ A, Zadֳ¡k Z, Blֳ¡ha V, Hyֵ¡pler R, Tichֳ¡ A, Svagera Z.	Wien Klin Wochenschr. 2012 Dec;124(23-24):815-21. doi: 10.1007/s00508-012-0292-0. Epub 2012 Nov 20.		23179434
Chronic acetaminophen ingestion resulting in severe anion gap metabolic acidosis secondary to 5-oxoproline accumulation: An under diagnosed phenomenon	O'Brien L.M.N., Hooper M., Flemmer M., Marik P.E.	BMJ Case Reports (2012). Date of Publication: 2012		22761219
Cimetidine kinetics during resuscitation from burn shock.	Ziemniak JA, Watson WA, Saffle JR, Smith IL, Russo J Jr, Warden GD, Schentag JJ.	Clin Pharmacol Ther. 1984 Aug;36(2):228-33.		6744781
Circulating Biologically Active Adrenomedullin (bio-ADM) Predicts Hemodynamic Support Requirement and Mortality During Sepsis.	Caironi P, Latini R, Struck J, Hartmann O, Bergmann A, Maggio G, Cavana M, Tognoni G, Pesenti A, Gattinoni L, Masson S; ALBIOS Study Investigators..	Chest. 2017 Aug;152(2):312-320. doi: 10.1016/j.chest.2017.03.035. Epub 2017 Apr 12.		28411114
Circulating levels of hydrogen sulfide and substance P in patients with sepsis	Gaddam R.R., Chambers S., Murdoch D., Shaw G., Bhatia M.	Journal of Infection (2017) 75:4 (293-300). Date of Publication: 1 Oct 2017		28760413
Circulating plasma factors induce tubular and glomerular alterations in septic burns patients	Mariano F., Cantaluppi V., Stella M., Romanazzi G.M., Assenzio B., Cairo M., Biancone L., Triolo G., Ranieri V.M., Camussi G.	Critical Care (2008) 12:2 Article Number: R42. Date of Publication: 25 Mar 2008		18364044
Circulating tumour necrosis factor receptors 1 and 2 predict contrast-induced nephropathy and progressive renal dysfunction: a prospective cohort study.	An JN, Yoo KD, Hwang JH, Kim HL, Kim SH, Yang SH, Kim JH, Kim DK, Oh YK, Kim YS, Lim CS, Lee JP.	Nephrology (Carlton). 2015 Aug;20(8):552-9. doi: 10.1111/nep.12448.		25783484
Circulatory shock associated with purulent peritonitis.	Vincent JL, Weil MH, Puri V, Carlson RW.	Am J Surg. 1981 Aug;142(2):262-70.		7258540
Circumferential pelvic antishock sheeting: A temporary resuscitation aid	Routt Jr. M.L.C., Falicov A., Woodhouse E., Schildhauer T.A.	Journal of Orthopaedic Trauma (2002) 16:1 (45-48). Date of Publication: 2002		11782633
Civilian versus military trauma dogma: who do you trust?	Wiedeman JE, Rignault DP.	Mil Med. 1999 Apr;164(4):256-60.		10226450
Classic heat stroke in a case of simple hypohydrosis with "bad prognostic indicators" but a remarkable recovery.	Sinha AK, Ghacha R, Youmbissi JT, Khursany IA.	Ren Fail. 2001 Sep;23(5):727-30.		11725920
Classification of soft-tissue injuries in open femur fractures: Relevant for systemic complications?	Weber C.D., Lefering R., Dienstknecht T., Kobbe P., Sellei R.M., Hildebrand F., Pape H.-C.	Journal of Trauma and Acute Care Surgery (2016) 81:5 (824-833). Date of Publication: 1 Nov 2016		27533903
Clear fluid from a spinal fracture-dislocation does not always mean dural tear. A case report.	Olson SA, Gaines RW Jr.	Spine (Phila Pa 1976). 1991 Dec;16(12):1378-9. No abstract available.		1771467
Clinical analysis of fluid resuscitation in severe burned patients with or without inhalation injury	Lu W.	Zhonghua zheng xing shao shang wai ke za zhi = Zhonghua zheng xing shao shang waikf [i.e. waike] zazhi = Chinese journal of plastic surgery and burns / [Chung-hua cheng hsing shao shang wai k'o tsa chih pien chi wei yüan hui pien chi] (1992) 8:2 (116-118, 164-165). Date of Publication: Jun 1992		1446284
Clinical analysis of multiple organ failure in burned patients.	Aikawa N, Shinozawa Y, Ishibiki K, Abe O, Yamamoto S, Motegi M, Yoshii H, Sudoh M.	Burns Incl Therm Inj. 1987 Apr;13(2):103-9.		3580933
Clinical and mechanistic drivers of acute traumatic coagulopathy.	Cohen MJ, Kutcher M, Redick B, Nelson M, Call M, Knudson MM, Schreiber MA, Bulger EM, Muskat P, Alarcon LH, Myers JG, Rahbar MH, Brasel KJ, Phelan HA, del Junco DJ, Fox EE, Wade CE, Holcomb JB, Cotton BA, Matijevic N; PROMMTT Study Group..	J Trauma Acute Care Surg. 2013 Jul;75(1 Suppl 1):S40-7. doi: 10.1097/TA.0b013e31828fa43d.		23778510
Clinical application of ventricular end-systolic elastance and the ventricular pressure-volume diagram.	Chang MC, Mondy JS 3rd, Meredith JW, Miller PR, Owings JT, Holcroft JW.	Shock. 1997 Jun;7(6):413-9.		9185240
Clinical applications of biomarkers for acute kidney injury	Belcher J.M., Edelstein C.L., Parikh C.R.	American Journal of Kidney Diseases (2011) 57:6 (930-940). Date of Publication: June 2011		21411200
Clinical cases of nonsurgical pneumoperitoneum: Categorizing the disease and treatment options	Tang A., Huddleston P., Attaluri P., Cruz A., Joseph S., Lavy D.	American Surgeon (2015) 81:5 (E206-E208). Date of Publication: 1 May 2015		25975311
Clinical characteristics and current interventions in shock patients in chinese emergency departments: A multicenter prospective cohort study	Guo S.-B., Chen Y.-X., Yu X.-Z.	Chinese Medical Journal (2017) 130:10 (1146-1154). Date of Publication: 20 May 2017		28485313
Clinical characteristics and management of patients with early acute severe pancreatitis: experience from a medical center in China.	Tao HQ, Zhang JX, Zou SC.	World J Gastroenterol. 2004 Mar 15;10(6):919-21.		15040047
Clinical characteristics, sepsis interventions and outcomes in the obese patients with septic shock: An international multicenter cohort study	Arabi Y.M., Dara S.I., Tamim H.M., Rishu A.H., Bouchama A., Khedr M.K., Feinstein D., Parrillo J.E., Wood K.E., Keenan S.P., Zanotti S., Martinka G., Kumar A., Kumar A.	Critical Care (2013) 17:2 Article Number: R72. Date of Publication: 17 Apr 2013		23594407
Clinical effectiveness and cost-effectiveness of prehospital intravenous fluids in trauma patients.	Dretzke J, Sandercock J, Bayliss S, Burls A.	Health Technol Assess. 2004 Jun;8(23):iii, 1-103. Review.		15193210
Clinical effects of ulinastatin and thymosis α1 on immune-modulation in septic patients	Su L., Meng F.-S., Tang Y.-Q., Wen Q., Liu Y.-S., Tang L.-Q., Duan P.-K., Luo R.-J.	Chinese Critical Care Medicine (2009) 21:3 (147-150). Date of Publication: 10 Mar 2009		19278583
Clinical evaluation of shock bowel using intestinal fatty acid binding protein	Matsumoto S., Sekine K., Funaoka H., Funabiki T., Akashi T., Hayashida K., Shimizu M., Orita T., Yamazaki M., Kitano M.	Shock (2017) 47:1 (100-106). Date of Publication: 1 Jan 2017		27559695
Clinical experience using 5% hypertonic saline as a safe alternative fluid for use in trauma.	DuBose JJ, Kobayashi L, Lozornio A, Teixeira P, Inaba K, Lam L, Talving P, Branco B, Demetriades D, Rhee P.	J Trauma. 2010 May;68(5):1172-7. doi: 10.1097/TA.0b013e3181d76d40.		20453771
Clinical experiences with spontaneous intracranial hypotension: a proposal of a diagnostic approach and treatment.	Yoon SH, Chung YS, Yoon BW, Kim JE, Paek SH, Kim DG.	Clin Neurol Neurosurg. 2011 Jun;113(5):373-9. doi: 10.1016/j.clineuro.2010.12.015. Epub 2011 Feb 2.		21292390
Clinical features and practice patterns of treatment for adrenal crisis: a nationwide cross-sectional study in Japan.	Ono Y, Ono S, Yasunaga H, Matsui H, Fushimi K, Tanaka Y.	Eur J Endocrinol. 2017 Mar;176(3):329-337. doi: 10.1530/EJE-16-0803.		28130352
Clinical implications of immediate or later periportal edema in MS-CT trauma scans: Surrogate parameter of intravenous fluid status and venous congestion	Kleber C., Buschmann C.T.	Emergency Radiology (2013) 20:3 (197-202). Date of Publication: June 2013		23262657
Clinical management for patients admitted to a critical care unit with severe sepsis or septic shock.	Cheung WK, Chau LS, Mak II, Wong MY, Wong SL, Tiwari AF.	Intensive Crit Care Nurs. 2015 Dec;31(6):359-65. doi: 10.1016/j.iccn.2015.04.005. Epub 2015 Aug 17.		26292920
Clinical manifestations of co-infection with malaria and leptospirosis	Gurjar M., Saigal S., Baronia A.K., Azim A., Poddar B., Singh R.K.	Tropical Doctor (2011) 41:3 (175-178). Date of Publication: July 2011		21724689
Clinical manifestations of systemic paraphenylene diamine intoxication	Kallel H., Chelly H., Dammak H., Bahloul M., Ksibi H., Hamida C.B., Chaari A., Rekik N., De Broe M.E., Bouaziz M.	Journal of Nephrology (2005) 18:3 (308-311). Date of Publication: May/June 2005		16013020
Clinical manifestations of toxic shock syndrome.	Chesney PJ, Davis JP, Purdy WK, Wand PJ, Chesney RW.	JAMA. 1981 Aug 14;246(7):741-8.		7253137
Clinical observation of the adverse drug reactions caused by non-ionic iodinated contrast media: Results from 109,255 cases who underwent enhanced CT examination in Chongqing, China	Li X., Chen J., Zhang L., Liu H., Wang S., Chen X., Fang J., Wang S., Zhang W.	British Journal of Radiology (2015) 88:1047 Article Number: 20140491. Date of Publication: 1 Mar 2015		25582519
Clinical Outcomes in Patients Undergoing Elective Coronary Artery Bypass Graft Surgery With and Without Utilization of Pulmonary Artery Catheter-Generated Data	Djaiani G., Karski J., Yudin M., Hynninen M., Fedorko L., Carroll J., Poonawala H., Cheng D.	Journal of Cardiothoracic and Vascular Anesthesia (2006) 20:3 (307-310). Date of Publication: June 2006		16750727
Clinical outcomes of a furosemide infusion protocol in edematous patients in the intensive care unit.	Thomsen G, Bezdjian L, Rodriguez L, Hopkins RO.	Crit Care Nurse. 2012 Dec;32(6):25-34. doi: 10.4037/ccn2012140.		23203952
Clinical outcomes of contrast-induced nephropathy in patients undergoing percutaneous coronary intervention: a prospective, multicenter, randomized study to analyze the effect of hydration and acetylcysteine.	Chen SL, Zhang J, Yei F, Zhu Z, Liu Z, Lin S, Chu J, Yan J, Zhang R, Kwan TW.	Int J Cardiol. 2008 Jun 6;126(3):407-13. Epub 2007 Jul 24.		17651830
Clinical outcomes of patients requiring ventilatory support in Brazilian intensive care units: a multicenter, prospective, cohort study.	Azevedo LC, Park M, Salluh JI, Rea-Neto A, Souza-Dantas VC, Varaschin P, Oliveira MC, Tierno PF, dal-Pizzol F, Silva UV, Knibel M, Nassar AP Jr, Alves RA, Ferreira JC, Teixeira C, Rezende V, Martinez A, Luciano PM, Schettino G, Soares M; ERICC (Epidemiology of Respiratory Insufficiency in Critical Care) investigators..	Crit Care. 2013 Apr 4;17(2):R63. doi: 10.1186/cc12594.		23557378
Clinical practice in perioperative monitoring in adult cardiac surgery: is there a standard of care? Results from an national survey.	Bignami E, Belletti A, Moliterni P, Frati E, Guarnieri M, Tritapepe L.	J Clin Monit Comput. 2016 Jun;30(3):347-65. doi: 10.1007/s10877-015-9725-4. Epub 2015 Jun 19.		26089166
Clinical predictors of adverse outcome in severe sepsis patients with lactate 2-4 mM admitted to the hospital	Tang Y., Choi J., Kim D., Tudtud-Hans L., Li J., Michel A., Baek H., Hurlow A., Wang C., Nguyen H.B.	QJM (2015) 108:4 (279-287) Article Number: hcu186. Date of Publication: 1 Apr 2015		25193540
Clinical predictors of early acute respiratory distress syndrome in trauma patients	O'Leary M.P., Keeley J.A., Yule A., Suruki C., Plurad D.S., Moazzez A., Neville A.L., Putnam B.A., Kim D.Y.	American Journal of Surgery (2016) 212:6 (1096-1100). Date of Publication: 1 Dec 2016		27780558
Clinical presentation of patients with ebola virus disease in Conakry, Guinea	Bah E.I., Lamah M.-C., Fletcher T., Jacob S.T., Brett-Major D.M., Sall A.A., Shindo N., Fischer W.A., Lamontagne F., Saliou S.M., Bausch D.G., Moumié B., Jagatic T., Sprecher A., Lawler J.V., Mayet T., Jacquerioz F.A., Baggi M.F.M., Vallenas C., Clement C., Mardel S., Faye O., Faye O., Soropogui B., Magassouba N., Koivogui L., Pinto R., Fowler R.A.	New England Journal of Medicine (2015) 372:1 (40-47). Date of Publication: 1 Jan 2015		25372658
Clinical problem-solving. Dried up or washed out?	Torrey S, Watts SA.	J Miss State Med Assoc. 2005 Jun;46(6):169-72. No abstract available.		16095021
Clinical relevance of pulse pressure variations for predicting fluid responsiveness in mechanically ventilated intensive care unit patients: the grey zone approach.	Biais M, Ehrmann S, Mari A, Conte B, Mahjoub Y, Desebbe O, Pottecher J, Lakhal K, Benzekri-Lefevre D, Molinari N, Boulain T, Lefrant JY, Muller L; AzuRea Group..	Crit Care. 2014 Nov 4;18(6):587. doi: 10.1186/s13054-014-0587-9.		25658489
Clinical remission of primary aggressive CD8(+) cutaneous T-cell lymphoma after pralatrexate infusion	Kerdel F.A., Styperek A.R., Maini A.	JAMA Dermatology (2014) 150:3 (320-322). Date of Publication: March 2014		24452280
Clinical research of the effect of shengmai injection on the management of "shock heart " after burns	Zhang X.L., Huang Y.S., Dang Y.M., Zhang J.P.	Zhonghua shao shang za zhi = Zhonghua shaoshang zazhi = Chinese journal of burns (2006) 22:4 (281-284). Date of Publication: Aug 2006		17175645
Clinical study of a formula for delayed rapid fluid resuscitation for patients with burn shock.	Huang Y, Yan B, Yang Z.	Burns. 2005 Aug;31(5):617-22.		15953681
Clinical trial of an emergency resuscitation algorithm.	Hopkins JA, Shoemaker WC, Chang PC, Schluchter M, Greenfield S.	Crit Care Med. 1983 Aug;11(8):621-9.		6347521
Clinico-pathological profile and outcome of inhalational burns.	Murtaza B, Sharif MA, Tamimy MS, Dar MF, Aslam A, Mujtaba Kazmi ST, Ishaque M.	J Coll Physicians Surg Pak. 2009 Oct;19(10):609-13. doi: 10.2009/JCPSP.609613.		19811709
Closed head injury and the treatment of sequelae after a motor vehicle accident	Layon A.J., Mahla M.E., Modell J.H., Stachniak J., Black S., Fessler R.	Journal of Clinical Anesthesia (1994) 6:5 (437-449). Date of Publication: 1994		7986520
Clostridial Gas Gangrene of the Abdominal Wall after Laparoscopic Cholecystectomy: A Case Report and Review	Harmsen A.M.K., Van Tol E., Giannakopoulos G.F., Maurits De Brauw L.	Surgical Laparoscopy, Endoscopy and Percutaneous Techniques (2016) 26:4 (278-281). Date of Publication: 1 Aug 2016		27490157
Coagulation abnormalities following thermal injury.	King DR, Namias N, Andrews DM.	Blood Coagul Fibrinolysis. 2010 Oct;21(7):666-9. doi: 10.1097/MBC.0b013e32833ceb08.		20689402
Coagulation parameters as prognostic factors in polytraumatized patients: Can clinical findings be of early diagnostic help?	Lampl L., Helm M., Specht A., Bock K.H., Hartel W., Seifried E.	Zentralblatt fur Chirurgie (1994) 119:10 (683-689). Date of Publication: 1994		7801706
Cocaine-induced agitated delirium with associated hyperthermia: A case report	Menaker J., Farcy D.A., Boswell S.A., Stein D.M., Dutton R.P., Hess J.R., Scalea T.M.	Journal of Emergency Medicine (2011) 41:3 (e49-e53). Date of Publication: September 2011		18823733
Colchicine-induced bone marrow suppression: treatment with granulocyte colony-stimulating factor.	Harris R, Marx G, Gillett M, Kark A, Arunanthy S.	J Emerg Med. 2000 May;18(4):435-40.		10802421
Collagenous enterocolitis and maturity onset type 1 diabetes manifesting as uraemia, malabsorption and extreme weight loss	Hunter J.M., Lee H.J., Dettrick A., Tan C.	BMJ Case Reports (2014). Date of Publication: 23 Jul 2014		25056300
Collett's snake (Pseudechis colletti) envenoming in snake handlers.	Isbister GK, Hooper MR, Dowsett R, Maw G, Murray L, White J.	QJM. 2006 Feb;99(2):109-15. Epub 2006 Jan 24.		16434468
Colloid administration normalizes resuscitation ratio and ameliorates "fluid creep".	Lawrence A, Faraklas I, Watkins H, Allen A, Cochran A, Morris S, Saffle J.	J Burn Care Res. 2010 Jan-Feb;31(1):40-7. doi: 10.1097/BCR.0b013e3181cb8c72.		20061836
Colloid infusions reduce glomerular filtration in resuscitated burn victims.	Gore DC, Dalton JM, Gehr TW.	J Trauma. 1996 Mar;40(3):356-60.		8601849
Colloid osmotic pressure and fluid resuscitation with hetastarch, albumin, and saline solutions.	Haupt MT, Rackow EC.	Crit Care Med. 1982 Mar;10(3):159-62.		6174274
Colloid solutions in the critically ill. A randomised comparison of albumin and polygeline 2. Serum albumin concentration and incidences of pulmonary oedema and acute renal failure.	Stockwell MA, Scott A, Day A, Riley B, Soni N.	Anaesthesia. 1992 Jan;47(1):7-9.		1536412
Colloid solutions in the critically ill. A randomised comparison of albumin and polygeline. 1. Outcome and duration of stay in the intensive care unit.	Stockwell MA, Soni N, Riley B.	Anaesthesia. 1992 Jan;47(1):3-6.		1536399
Colloid with high fresh frozen plasma/red blood cell resuscitation does not reduce postoperative fluid needs	Busuito C.M., Ledgerwood A.M., Lucas C.E.	Journal of Trauma and Acute Care Surgery (2014) 76:4 (1008-1012). Date of Publication: April 2014		24662864
Colonic perforation: A lethal consequence of cannabis body packing	Cawich S.O., Downes R., Martin A.C., Evans N.R., Mitchell D.I.G., Williams E.	Journal of Forensic and Legal Medicine (2010) 17:5 (269-271). Date of Publication: July 2010		20569954
Combat: Initial Experience with a Randomized Clinical Trial of Plasma-Based Resuscitation in the Field for Traumatic Hemorrhagic Shock.	Chapman MP, Moore EE, Chin TL, Ghasabyan A, Chandler J, Stringham J, Gonzalez E, Moore HB, Banerjee A, Silliman CC, Sauaia A.	Shock. 2015 Aug;44 Suppl 1:63-70. doi: 10.1097/SHK.0000000000000376.		25784527
Combined renal tubular acidosis and diabetes insipidus in hematological disease.	Hoorn EJ, Zietse R.	Nat Clin Pract Nephrol. 2007 Mar;3(3):171-5.		17322929
Combined vs. Isoflurane/Fentanyl anesthesia for major abdominal surgery: Effects on hormones and hemodynamics	Goldmann A., Höehne C., Fritz G.A., Unger J., Ahlers O., Nachtigall I., Boemke W.	Medical Science Monitor (2008) 14:9 (CR445-CR452). Date of Publication: September 2008		18758414
Combining creatinine and volume kinetics identifies missed cases of acute kidney injury following cardiac arrest	Pickering J.W., Ralib A.M., Endre Z.H.	Critical Care (2012) 17:1 Article Number: R7. Date of Publication: 17 Jan 2013		23327106
Combining Ketamine and Virtual Reality Pain Control During Severe Burn Wound Care: One Military and One Civilian Patient	Maani C.V., Hoffman H.G., Fowler M., Maiers A.J., Gaylord K.M., Desocio P.A.	Pain Medicine (2011) 12:4 (673-678). Date of Publication: April 2011		21481162
Comment on: Acute kidney injury and rhabdomyolysis: A role for the regulator of G-protein signaling (RGS)-2	Strapazzon G., Piccoli A., Calò L.A.	Renal Failure (2010) 32:4 (529-530). Date of Publication: May 2010		20446798
Common Cause of Mortality in Trauma but Manageable Nonetheless	De Biasi A.R., Seastedt K.P., Eachempati S.R., Salemi A.	Circulation (2015) 132:6 (537-545). Date of Publication: 11 Aug 2015		26260499
Common mistakes in managing metabolic disorders.	Elms JJ.	Postgrad Med. 1988 Nov 15;84(7):115-6, 121-2.		3186562
Community-acquired Clostridium difficile infections in emergency departments	Lefevre-Tantet-Etchebarne D., Sivadon-Tardy V., Davido B., Bouchand F., Grenet J., Farfour E., Getti R., Duran C., Chéron M., Mathieu E., Salomon J., Dinh A.	Medecine et Maladies Infectieuses (2016) 46:7 (372-379). Date of Publication: 1 Oct 2016		27377443
Community-acquired methicillin-resistant Staphylococcus aureus carrying Panton-Valentine leukocidin genes: A lethal cause of pneumonia in an adult immunocompetent patient	Magira E.E., Zervakis D., Routsi C., Kontogiorgi M., Roussos C., Nanas S., Mentzelopoulos S.	Scandinavian Journal of Infectious Diseases (2007) 39:5 (466-469). Date of Publication: 2007		17464874
Comparative performance of the Baxt Trauma Triage Rule	Emerman C.L., Shade B., Kubincanek J.	American Journal of Emergency Medicine (1992) 10:4 (294-297). Date of Publication: 1992		1616515
Comparative study of pressure- and volume-controlled ventilation on stroke volume variation as a predictor of fluid responsiveness in patients undergoing major abdominal surgery.	Lee JY, Park HY, Jung WS, Jo YY, Kwak HJ.	J Crit Care. 2012 Oct;27(5):531.e9-14. doi: 10.1016/j.jcrc.2011.11.012. Epub 2012 Feb 1.		22300491
Comparing hydrocortisone and methylprednisolone in patients with septic shock.	Yu TJ, Liu YC, Yu CC, Tseng JC, Hua CC, Wu HP.	Adv Ther. 2009 Jul;26(7):728-35. doi: 10.1007/s12325-009-0043-4. Epub 2009 Jul 23.		19629409
Comparing the effect of hydroxyethyl starch 130/0.4 with balanced crystalloid solution on mortality and kidney failure in patients with severe sepsis (6S--Scandinavian Starch for Severe Sepsis/Septic Shock trial): study protocol, design and rationale for a double-blinded, randomised clinical trial.	Perner A, Haase N, Wetterslev J, Aneman A, Tenhunen J, Guttormsen AB, Klemenzson G, Pott F, Bֳ¸dker KD, Bֳ¥dstֳ¸lֳ¸kken PM, Bendtsen A, Sֳ¸e-Jensen P, Tousi H, Bestle M, Pawlowicz M, Winding R, Bֳ¼low HH, Kancir C, Steensen M, Nielsen J, Fogh B, Madsen KR, et al.	Trials. 2011 Jan 27;12:24. doi: 10.1186/1745-6215-12-24.		21269526
Comparison Between 2 Strategies of Fluid Management on Blood Loss and Transfusion Requirements During Liver Transplantation.	Fayed NA, Yassen KA, Abdulla AR.	J Cardiothorac Vasc Anesth. 2017 Oct;31(5):1741-1750. doi: 10.1053/j.jvca.2017.02.177. Epub 2017 Feb 22.		28552297
Comparison of 3% and 7.5% Hypertonic Saline in Resuscitation After Traumatic Hypovolemic Shock.	Han J, Ren HQ, Zhao QB, Wu YL, Qiao ZY.	Shock. 2015 Mar;43(3):244-9. doi: 10.1097/SHK.0000000000000303.		26091023
Comparison of 6% hydroxyethyl starch 130/0.4 and saline solution for resuscitation of the microcirculation during the early goal-directed therapy of septic patients.	Dubin A, Pozo MO, Casabella CA, Murias G, Pֳ¡lizas F Jr, Moseinco MC, Kanoore Edul VS, Pֳ¡lizas F, Estenssoro E, Ince C.	J Crit Care. 2010 Dec;25(4):659.e1-8. doi: 10.1016/j.jcrc.2010.04.007. Epub 2010 Sep 1.		20813485
Comparison of 6% hydroxyethyl starch and 5% albumin for volume replacement therapy in patients undergoing cystectomy (CHART): study protocol for a randomized controlled trial.	Kammerer T, Klug F, Schwarz M, Hilferink S, Zwissler B, von Dossow V, Karl A, Mֳ¼ller HH, Rehm M.	Trials. 2015 Aug 28;16:384. doi: 10.1186/s13063-015-0866-z.		26314293
Comparison of cardiac outputs during major surgery using the Deltex CardioQ oesophageal Doppler monitor and the Novametrix-Respironics NICO: a prospective observational study.	Green DW.	Int J Surg. 2007 Jun;5(3):176-82. Epub 2006 Jun 15.		17509500
Comparison of clinical outcomes between intermittent and continuous monitoring of central venous oxygen saturation (ScvO2) in patients with severe sepsis and septic shock: a pilot study.	Huh JW, Oh BJ, Lim CM, Hong SB, Koh Y.	Emerg Med J. 2013 Nov;30(11):906-9. doi: 10.1136/emermed-2012-201356. Epub 2012 Nov 8.		23139093
Comparison of decision-assist and clinical judgment of experts for prediction of lifesaving interventions	MacKenzie C.F., Gao C., Hu P.F., Anazodo A., Chen H., DiNardo T., Imle P.C., Hartsky L., Stephens C., Menaker J., Fouche Y., Murdock K., Galvagno S., Alcorta R., Shackelford S.	Shock (2015) 43:3 (238-243). Date of Publication: 1 Mar 2015		25394243
Comparison of efficacy between continuous hemodiafiltration with a PMMA high-performance membrane dialyzer and a PAN membrane hemofilter in the treatment of septic shock patients with acute renal failure.	Matsuda K, Moriguchi T, Harii N, Yanagisawa M, Harada D, Sugawara H.	Contrib Nephrol. 2011;173:182-90. doi: 10.1159/000329058. Epub 2011 Aug 8.		21865791
Comparison of fluid compartments and fluid responsiveness in septic and non-septic patients.	Sֳ¡nchez M, Jimֳ©nez-Lendֳ­nez M, Cidoncha M, Asensio MJ, Herrerot E, Collado A, Santacruz M.	Anaesth Intensive Care. 2011 Nov;39(6):1022-9.		22165353
Comparison of hemodynamic and oxygen transport effects of dopamine and dobutamine in critically ill surgical patients.	Shoemaker WC, Appel PL, Kram HB, Duarte D, Harrier HD, Ocampo HA.	Chest. 1989 Jul;96(1):120-6.		2736968
Comparison of hypertonic vs isotonic fluids during resuscitation of severely burned patients.	Belba MK, Petrela EY, Belba GP.	Am J Emerg Med. 2009 Nov;27(9):1091-6. doi: 10.1016/j.ajem.2008.08.008.		19931756
Comparison of initial distribution volume of glucose and intrathoracic blood volume during hemodynamically unstable States early after esophagectomy.	Ishihara H, Nakamura H, Okawa H, Yatsu Y, Tsubo T, Hirota K.	Chest. 2005 Sep;128(3):1713-9.		16162779
Comparison of Intravenous and Oral Hydration in the Prevention of Contrast-Induced Acute Kidney Injury in Low-Risk Patients: A Randomized Trial.	Martin-Moreno PL, Varo N, Martֳ­nez-Ansֳ³ E, Martin-Calvo N, Sayֳ³n-Orea C, Bilbao JI, Garcia-Fernandez N.	Nephron. 2015;131(1):51-8. doi: 10.1159/000438907. Epub 2015 Aug 26.		26336919
Comparison of outcomes from sepsis between patients with and without pre-existing left ventricular dysfunction: a case-control analysis.	Ouellette DR, Shah SZ.	Crit Care. 2014 Apr 23;18(2):R79. doi: 10.1186/cc13840.		24758343
Comparison of peripheral and central venous pressures in critically Ill patients.	Charalambous C, Barker TA, Zipitis CS, Siddique I, Swindell R, Jackson R, Benson J.	Anaesth Intensive Care. 2003 Feb;31(1):34-9.		12635392
Comparison of pulse contour analysis by Pulsioflex and Vigileo to measure and track changes of cardiac output in critically ill patients	Monnet X., Vaquer S., Anguel N., Jozwiak M., Cipriani F., Richard C., Teboul J.-L.	British Journal of Anaesthesia (2015) 114:2 (235-243). Date of Publication: 1 Feb 2015		25516277
Comparison of the effect of fluid resuscitation as guided either by lactate clearance rate or by central venous oxygen saturation in patients with sepsis	Yu B., Tian H.-Y., Hu Z.-J., Zhao C., Liu L.-X., Zhang Y., Zhu G.-J., Wang L.-T., Wu X.-H., Li J.	Chinese Critical Care Medicine (2013) 25:10 (578-583). Date of Publication: October 2013		24119693
Comparison of the hemodynamic and oxygen transport responses to modified fluid gelatin and hetastarch in critically ill patients: a prospective, randomized trial.	Beards SC, Watt T, Edwards JD, Nightingale P, Farragher EB.	Crit Care Med. 1994 Apr;22(4):600-5.		7511494
Comparison of the incidences of hyponatremia in adult postoperative critically ill patients receiving intravenous maintenance fluids with 140ֲ mmol/L or 35ֲ mmol/L of sodium: retrospective before/after observational study.	Okada M, Egi M, Yokota Y, Shirakawa N, Fujimoto D, Taguchi S, Furushima N, Mizobuchi S.	J Anesth. 2017 Oct;31(5):657-663. doi: 10.1007/s00540-017-2370-y. Epub 2017 Apr 28.		28455602
Comparison of the PaO2/FiO2 ratio in sternotomy vs. thoracotomy in mitral valve repair: a randomised controlled trial.	Kang WS, Yoon TG, Kim TY, Kim SH.	Eur J Anaesthesiol. 2011 Nov;28(11):807-12. doi: 10.1097/EJA.0b013e32834ad993.		21897262
Comparison of the pharmacokinetics and pharmacodynamics of S-1 between Caucasian and East Asian patients	Chuah B., Goh B.-C., Lee S.-C., Soong R., Lau F., Mulay M., Dinolfo M., Lim S.-E., Soo R., Furuie T., Saito K., Zergebel C., Rosen L.S.	Cancer Science (2011) 102:2 (478-483). Date of Publication: February 2011		21143703
Comparison of the sterility of long-term central venous catheterization using single lumen, triple lumen, and pulmonary artery catheters.	Miller JJ, Venus B, Mathru M.	Crit Care Med. 1984 Aug;12(8):634-7.		6430645
Comparison of three techniques using the Parkland Formula to aid fluid resuscitation in adult burns.	Theron A, Bodger O, Williams D.	Emerg Med J. 2014 Sep;31(9):730-5. doi: 10.1136/emermed-2013-202652. Epub 2013 Jun 22.		23793946
Comparison of two fluid-management strategies in acute lung injury.	National Heart, Lung, and Blood Institute Acute Respiratory Distress Syndrome (ARDS) Clinical Trials Network., Wiedemann HP, Wheeler AP, Bernard GR, Thompson BT, Hayden D, deBoisblanc B, Connors AF Jr, Hite RD, Harabin AL.	N Engl J Med. 2006 Jun 15;354(24):2564-75. Epub 2006 May 21.		16714767
Comparison of two versions of the Vigileo-FloTrac system (1.03 and 1.07) for stroke volume estimation: a multicentre, blinded comparison with oesophageal Doppler measurements.	Chatti R, de Rudniki S, Marquֳ© S, Dumenil AS, Descorps-Declֳ¨re A, Cariou A, Duranteau J, Aout M, Vicaut E, Cholley BP.	Br J Anaesth. 2009 Apr;102(4):463-9. doi: 10.1093/bja/aep020. Epub 2009 Feb 25.		19244262
Compartment syndrome after pressurized infusion.	Tobias MD, Hanson CW 3rd, Heppenstall RB, Aukburg SJ.	Br J Anaesth. 1991 Sep;67(3):332-4. No abstract available.		1911024
Compartment syndrome in the critically injured following massive resuscitation: case reports.	Block EF, Dobo S, Kirton OC.	J Trauma. 1995 Oct;39(4):787-91.		7473979
Compensatory Reserve for Early and Accurate Prediction of Hemodynamic Compromise: Case Studies for Clinical Utility in Acute Care and Physical Performance.	Stewart CL, Nawn CD, Mulligan J, Grudic G, Moulton SL, Convertino VA.	J Spec Oper Med. 2016 Spring;16(1):6-13.		27045488
Complete aortic rupture in a polytrauma patient: Damage control orthopaedics	Allami M.K., Partenheimer A., Sommer K., Jamil W., Gerich T., Krettek C., Pape H.-C.	Journal of Trauma - Injury, Infection and Critical Care (2008) 64:2 (E24-E28). Date of Publication: February 2008		17110888
Complete free flap loss due to extensive hemodilution.	Namdar T, Bartscher T, Stollwerck PL, Mailֳ₪nder P, Lange T.	Microsurgery. 2010;30(3):214-7. doi: 10.1002/micr.20736.		20049934
Complete thoracic tracheal transection caused by blunt trauma.	Enomoto Y, Watanabe H, Nakao S, Matsuoka T.	J Trauma. 2011 Nov;71(5):1478. doi: 10.1097/TA.0b013e31821bf562. No abstract available.		22071941
Complex pelvic traumas : data linkage of the German Pelvic Injury Register and the TraumaRegister DGU®	Burkhardt M., Nienaber U., Krause J., Pizanis A., Moersdorf P., Culemann U., Aghayev E., Paffrath T., Pohlemann T., Holstein J.H.	Der Unfallchirurg (2015) 118:11 (957-962). Date of Publication: 1 Nov 2015		24695812
Complications after cytoreductive surgery with hyperthermic intraperitoneal chemotherapy for treatment of peritoneal carcinomatosis: Risk factors for ICU admission and morbidity prognostic score.	Malfroy S, Wallet F, Maucort-Boulch D, Chardonnal L, Sens N, Friggeri A, Passot G, Glehen O, Piriou V.	Surg Oncol. 2016 Mar;25(1):6-15. doi: 10.1016/j.suronc.2015.11.003. Epub 2015 Nov 6.		26979635
Complications associated with prolonged hypertonic saline therapy in children with elevated intracranial pressure	Gonda D.D., Meltzer H.S., Crawford J.R., Hilfiker M.L., Shellington D.K., Peterson B.M., Levy M.L.	Pediatric Critical Care Medicine (2013) 14:6 (610-620). Date of Publication: July 2013		23823197
Complications With Long Cemented Stems in Proximal Femoral Replacement.	Naik AA, Lietman SA.	Orthopedics. 2016 May 1;39(3):e423-9. doi: 10.3928/01477447-20160404-04. Epub 2016 Apr 12.		27064780
Component separation technique for abdominal wall reconstruction in burn patients with decompressive laparotomies.	Poulakidas S, Kowal-Vern A.	J Trauma. 2009 Dec;67(6):1435-8. doi: 10.1097/TA.0b013e3181b5f346.		20009699
Comprehensive diagnosis of whole-body acid-base and fluid-electrolyte disorders using a mathematical model and whole-body base excess.	Wolf MB.	J Clin Monit Comput. 2015 Aug;29(4):475-90. doi: 10.1007/s10877-014-9625-z. Epub 2014 Oct 4.		25281215
Comprehensive treatment of burns.	Sheridan RL.	Curr Probl Surg. 2001 Sep;38(9):657-756. Review. No abstract available.		11568825
Computer simulation of fluid resuscitation in thermal injury. A. B. Wallace memorial lecture 1987.	Arturson G.	Burns Incl Therm Inj. 1988 Aug;14(4):257-68.		3224297
Computerized decision support system improves fluid resuscitation following severe burns: an original study.	Salinas J, Chung KK, Mann EA, Cancio LC, Kramer GC, Serio-Melvin ML, Renz EM, Wade CE, Wolf SE.	Crit Care Med. 2011 Sep;39(9):2031-8. doi: 10.1097/CCM.0b013e31821cb790.		21532472
Confocal laser endomicroscopy reliably detects sepsis-related and treatment-associated changes in intestinal mucosal microcirculation.	Schmidt C, Lautenschlֳ₪ger C, Petzold B, Sakr Y, Marx G, Stallmach A.	Br J Anaesth. 2013 Dec;111(6):996-1003. doi: 10.1093/bja/aet219. Epub 2013 Jun 25.		23801746
Congenital afibrinogenemia: A case report of a spontaneous hepatic hematoma	Malaquin S., Rebibo L., Chivot C., Badoux L., Mahjoub Y., Dupont H.	Medicine (United States) (2016) 95:28 Article Number: e4150. Date of Publication: 1 Jul 2016		27428204
Consensus statement on crush injury and crush syndrome.	Greaves I, Porter KM.	Accid Emerg Nurs. 2004 Jan;12(1):47-52. Review.		14700572
Conservative fluid management or deresuscitation for patients with sepsis or acute respiratory distress syndrome following the resuscitation phase of critical illness: a systematic review and meta-analysis.	Silversides JA, Major E, Ferguson AJ, Mann EE, McAuley DF, Marshall JC, Blackwood B, Fan E.	Intensive Care Med. 2017 Feb;43(2):155-170. doi: 10.1007/s00134-016-4573-3. Epub 2016 Oct 12. Review.		27734109
Conservative management of a high output enterocutaneous fistula in abdominal tuberculosis	Machoki S.M., Saidi H., Ahmed M.	BMJ Case Reports (2011). Date of Publication: 2011		22694888
Conservative treatment of copperhead snakebites without antivenin.	Whitley RE.	J Trauma. 1996 Aug;41(2):219-21.		8760527
Conservative treatment of spontaneous intramural perforation (or intramural hematoma) of the esophagus.	Barone JE, Robilotti JG, Comer JV.	Am J Gastroenterol. 1980 Aug;74(2):165-7.		6778204
Conservative vs restrictive individualized goal-directed fluid replacement strategy in major abdominal surgery: A prospective randomized trial.	Futier E, Constantin JM, Petit A, Chanques G, Kwiatkowski F, Flamein R, Slim K, Sapin V, Jaber S, Bazin JE.	Arch Surg. 2010 Dec;145(12):1193-200. doi: 10.1001/archsurg.2010.275.		21173294
Considerations for Medication Management and Anticoagulation During Continuous Renal Replacement Therapy.	Thompson A, Li F, Gross AK.	AACN Adv Crit Care. 2017 Spring;28(1):51-63. doi: 10.4037/aacnacc2017386.		28254856
Contained colonic perforation due to cecal retroflexion.	Geng Z, Agrawal D, Singal AG, Kircher S, Gupta S.	World J Gastroenterol. 2016 Mar 21;22(11):3285-8. doi: 10.3748/wjg.v22.i11.3285. Review.		27004007
Continuation of pregnancy in a woman with critical brain injury	Wawrzyniak J.	Anaesthesiology Intensive Therapy (2015) 47:1 (40-44). Date of Publication: 7 Mar 2015		25751292
Continuous arteriovenous hemodialysis: an alternative therapy for acute renal failure associated with critical illness.	Gibney RT, Stollery DE, Lefebvre RE, Sharun CJ, Chan P.	CMAJ. 1988 Nov 1;139(9):861-6.		3179891
Continuous arteriovenous hemofiltration countercurrent dialysis (CAVH-D) in acute respiratory failure (ARDS).	Garzia F, Todor R, Scalea T.	J Trauma. 1991 Sep;31(9):1277-84; discussion 1284-5.		1920560
Continuous arteriovenous hemofiltration-dialysis: its use in septic, hypercatabolic and oligoanuric patients	Barzilay E., Kessler D., Ben Zeev I., Gaitini L., Geber D., Berlot G., Gullo A.	Revista española de anestesiología y reanimación (1988) 35:5 (249-251). Date of Publication: 1988 Sep-Oct		3227141
Continuous cardiac output by femoral arterial thermodilution calibrated pulse contour analysis: comparison with pulmonary arterial thermodilution.	Goedje O, Hoeke K, Lichtwarck-Aschoff M, Faltchauser A, Lamm P, Reichart B.	Crit Care Med. 1999 Nov;27(11):2407-12.		10579256
Continuous central venous oxygen saturation assisted intraoperative hemodynamic management during major abdominal surgery: a randomized, controlled trial.	Mikor A, Trֳ¡sy D, Nֳ©meth MF, Osztroluczki A, Kocsi S, Kovֳ¡cs I, Demeter G, Molnֳ¡r Z.	BMC Anesthesiol. 2015 Jun 4;15:82. doi: 10.1186/s12871-015-0064-2.		26041437
Continuous controlled-infusion of hypertonic saline solution in traumatic brain-injured patients: a 9-year retrospective study.	Roquilly A, Mahe PJ, Latte DD, Loutrel O, Champin P, Di Falco C, Courbe A, Buffenoir K, Hamel O, Lejus C, Sebille V, Asehnoune K.	Crit Care. 2011;15(5):R260. doi: 10.1186/cc10522. Epub 2011 Oct 28.		22035596
Continuous glucose monitoring in the surgical intensive care unit: concordance with capillary glucose.	Schuster KM, Barre K, Inzucchi SE, Udelsman R, Davis KA.	J Trauma Acute Care Surg. 2014 Mar;76(3):798-803. doi: 10.1097/TA.0000000000000127.		24553551
Continuous haemofiltration and haemodiafiltration for acute renal failure in severely burned patients.	Leblanc M, Thibeault Y, Quֳ©rin S.	Burns. 1997 Mar;23(2):160-5.		9177886
Continuous hypertonic saline therapy and the occurrence of complications in neurocritically ill patients	Froelich M., Ni Q., Wess C., Ougorets I., Härtl R.	Critical Care Medicine (2009) 37:4 (1433-1441). Date of Publication: April 2009		19242317
Continuous intravenous infusions of lorazepam versus midazolam for sedation during mechanical ventilatory support: a prospective, randomized study.	Pohlman AS, Simpson KP, Hall JB.	Crit Care Med. 1994 Aug;22(8):1241-7.		8045143
Continuous noninvasive measurement of aortic blood flow in critically ill patients with a new esophageal echo-Doppler system.	Bernardin G, Tiger F, Fouchֳ© R, Mattֳ©i M.	J Crit Care. 1998 Dec;13(4):177-83.		9869544
Continuous renal replacement therapy in the adult intensive care unit: history and current trends.	Dirkes S, Hodge K.	Crit Care Nurse. 2007 Apr;27(2):61-6, 68-72, 74-80; quiz 81. Review. No abstract available.		17389414
Continuous Renal Replacement Therapy Update: An Emphasis on Safe and High-Quality Care.	Schell-Chaple H.	AACN Adv Crit Care. 2017 Spring;28(1):31-40. doi: 10.4037/aacnacc2017816.		28254854
Continuous renal replacement therapy: a potential source of calories in the critically ill.	New AM, Nystrom EM, Frazee E, Dillon JJ, Kashani KB, Miles JM.	Am J Clin Nutr. 2017 Jun;105(6):1559-1563. doi: 10.3945/ajcn.116.139014. Epub 2017 May 3.		28468893
Continuous Renal Replacement Therapy: Case Vignettes.	Garwood C, Sandoval CP, Wonnacott R, Sadler C, Dirkes S.	AACN Adv Crit Care. 2017 Spring;28(1):64-73. doi: 10.4037/aacnacc2017686.		28254857
Continuous right ventricular end-diastolic volume in comparison with left ventricular end-diastolic area.	Della Rocca G, Costa MG, Coccia C, Pompei L, Salandin V, Pierangelo DM, Pietropaoli P.	Eur J Anaesthesiol. 2009 Apr;26(4):272-8. doi: 10.1097/EJA.0b013e328319be8e.		19276913
Continuous spinal anesthesia for Cesarean hysterectomy and massive hemorrhage in a parturient with placenta increta.	Sultan P, Hilton G, Butwick A, Carvalho B.	Can J Anaesth. 2012 May;59(5):473-7. doi: 10.1007/s12630-012-9681-0. Epub 2012 Mar 7.		22395824
Continuous veno-venous hemofiltration improves hemodynamics in septic shock with acute renal failure without modifying TNF(α) and IL(6) plasma concentrations	Klouche K., Cavadore P., Portales P., Clot J., Canaud B., Béraud J.J.	Journal of Nephrology (2002) 15:2 (150-157). Date of Publication: 2002		12018631
Continuous veno-venous hemofiltration to adjust fluid volume excess in septic shock patients reduces intra-abdominal pressure	Dabrowski W., Kotlinska-Hasiec E., Schneditz D., Zaluska W., Rzecki Z., De Keulenaer B., Malbrain M.L.N.G.	Clinical Nephrology (2014) 82:1 (41-50). Date of Publication: July 2014		24887300
Continuously assessed right ventricular end-diastolic volume as a marker of cardiac preload and fluid responsiveness in mechanically ventilated cardiac surgical patients.	Wiesenack C, Fiegl C, Keyser A, Laule S, Prasser C, Keyl C.	Crit Care. 2005 Jun;9(3):R226-33. Epub 2005 Apr 1.		15987394
Contrast-induced nephropathy in patients with aneurysmal subarachnoid hemorrhage.	Chavakula V, Gross BA, Frerichs KU, Du R.	Neurocrit Care. 2013 Oct;19(2):157-60. doi: 10.1007/s12028-013-9843-0.		23839706
Contrasting treatment and outcomes of septic shock: Presentation on hospital floors versus emergency department	Wang Z., Schorr C., Hunter K., Phillip Dellinger R.	Chinese Medical Journal (2010) 123:24 (3550-3553). Date of Publication: December 2010		22166629
Controlled hypotension in patients suspected of a ruptured abdominal aortic aneurysm: feasibility during transport by ambulance services and possible harm.	Reimerink JJ, Hoornweg LL, Vahl AC, Wisselink W, Balm R.	Eur J Vasc Endovasc Surg. 2010 Jul;40(1):54-9. doi: 10.1016/j.ejvs.2010.03.022. Epub 2010 Apr 24.		20456986
Controversies in fluid resuscitation for burn management: literature review and our experience.	Fodor L, Fodor A, Ramon Y, Shoshani O, Rissin Y, Ullmann Y.	Injury. 2006 May;37(5):374-9. Epub 2005 Aug 22. Review.		16118012
Convulsions and apnoea in a patient infected with New Delhi metallo-β-lactamase-1 Escherichia coli treated with colistin	Spapen H.D., Honore P.M., Gregoire N., Gobin P., de Regt J., Martens G.A., Pierard D., Couet W.	Journal of Infection (2011) 63:6 (468-470). Date of Publication: December 2011		21798284
Copeptin as a predictor of disease severity and survival in leptospirosis	Limper M., Goeijenbier M., Wagenaar J.F., Gasem M.H., Isbandrio B., Kunde J., Hartmann O., Duits A.J., Van Gorp E.C.	Journal of Infection (2010) 61:1 (92-94). Date of Publication: July 2010		20394769
Coping with heat stress during match-play tennis: does an individualised hydration regimen enhance performance and recovery?	Pֳ©riard JD, Racinais S, Knez WL, Herrera CP, Christian RJ, Girard O.	Br J Sports Med. 2014 Apr;48 Suppl 1:i64-70. doi: 10.1136/bjsports-2013-093242.		24668383
Core temperature and metabolic responses after carbohydrate intake during exercise at 30 degrees C.	Horswill CA, Stofan JR, Lovett SC, Hannasch C.	J Athl Train. 2008 Oct-Dec;43(6):585-91. doi: 10.4085/1062-6050-43.6.585.		19030136
Corpora cavernosa as an alternative route for transfusion.	Shafik A, El Sibai O, Shafik IA, Shafik AA.	Front Biosci. 2006 Sep 1;11:2535-7.		16720331
Correlating the severity of paraquat poisoning with specific hemodynamic and oxygen metabolism variables	Yamamoto I., Saito T., Harunari N., Sato Y., Kato H., Nakagawa Y., Inokuchi S., Sawada Y., Makuuchi H.	Critical Care Medicine (2000) 28:6 (1877-1883). Date of Publication: 2000		10890636
Correlation between IVC dimensions and volume status on CT scan	Miraflor E., Yeung L., Strumwasser A., Sadjadi J., Victorino G.P.	Journal of Surgical Research (2011) 170:2 (291-296). Date of Publication: October 2011		21571314
Correlation of blood rheology with vascular resistance in critically ill patients.	Scholz PM, Karis JH, Gump FE, Kinney JM, Chien S.	J Appl Physiol. 1975 Dec;39(6):1008-11.		1213959
Correlations between cardiac output, stroke volume, central venous pressure, intra-abdominal pressure and total circulating blood volume in resuscitation of major burns.	Kֳ¼ntscher MV, Germann G, Hartmann B.	Resuscitation. 2006 Jul;70(1):37-43. Epub 2006 Jun 8.		16759783
Corticosteroid therapy for patients with toxic shock syndrome.	Todd JK, Ressman M, Caston SA, Todd BH, Wiesenthal AM.	JAMA. 1984 Dec 28;252(24):3399-402.		6389917
Corticotropin-releasing factor is present in intestinal tissue of patients with gastrointestinal dysfunction following shock and abdominal surgery.	Hill LT, Kidson SH, Michell WL.	Nutrition. 2013 Apr;29(4):650-4. doi: 10.1016/j.nut.2012.11.016.		23466050
Cost-minimization analysis of two fluid products for resuscitation of critically injured trauma patients.	Smith CA, Duby JJ, Utter GH, Galante JM, Scherer LA, Schermer CR.	Am J Health Syst Pharm. 2014 Mar 15;71(6):470-5. doi: 10.2146/ajhp130295.		24589538
Coupled plasma filtration adsorption improves hemodynamics in septic shock.	Franchi M, Giacalone M, Traupe I, Rago R, Baldi G, Giunta F, Forfori F.	J Crit Care. 2016 Jun;33:100-5. doi: 10.1016/j.jcrc.2016.02.005. Epub 2016 Feb 15.		26975736
Coupled plasma filtration-adsorption in Weil's syndrome: case report.	Moretti R, Scarrone S, Pizzi B, Bonato V, Vivaldi N.	Minerva Anestesiol. 2011 Aug;77(8):846-9. Epub 2011 Apr 14.		21494219
Cranial subdural haematoma after spinal anaesthesia.	Acharya R, Chhabra SS, Ratra M, Sehgal AD.	Br J Anaesth. 2001 Jun;86(6):893-5. Review.		11573605
Criteria for choosing amino acid therapy in acute renal failure.	Blackburn GL, Etter G, Mackenzie T.	Am J Clin Nutr. 1978 Oct;31(10):1841-53.		101072
Critical analysis of the methods for treatment of splenic injuries	Lima A.S., Pimenta L.G.	Revista paulista de medicina (1987) 105:4 (226-234). Date of Publication: 1987 Jul-Aug		3454480
Critical care management of major hydrofluoric acid burns: a case report, review of the literature, and recommendations for therapy.	Dֳ¼nser MW, Ohlbauer M, Rieder J, Zimmermann I, Ruatti H, Schwabegger AH, Bodrogi F, Huemer GM, Friesenecker BE, Mayr AJ, Lirk P.	Burns. 2004 Jun;30(4):391-8. Review. No abstract available.		15145201
Cross-talk phenomenon during femoral transpulmonary thermodilution in a critically ill patient	Soussi S., Ferry A., Bahaji M., De Tymowski C., Legrand M.	Anaesthesia Critical Care and Pain Medicine (2016) 35:1 (69-70). Date of Publication: 1 Feb 2016		26667596
Crush injury and crush syndrome: a consensus statement.	Porter K, Greaves I.	Emerg Nurse. 2003 Oct;11(6):26-30. Review.		14603647
Crush injury in pregnancy: an unusual experience in obstetrics.	Schoenfeld A, Warchaizer S, Royburt M, Rosenblatt M, Friedman S, Ovadia J.	Obstet Gynecol. 1995 Oct;86(4 Pt 2):655-6.		7675402
Crush syndrome sustained in the 1995 Kobe, Japan, earthquake; treatment and outcome.	Oda Y, Shindoh M, Yukioka H, Nishi S, Fujimori M, Asada A.	Ann Emerg Med. 1997 Oct;30(4):507-12.		9326866
Crush syndrome.	Gonzalez D.	Crit Care Med. 2005 Jan;33(1 Suppl):S34-41. Review.		15640677
Crush syndrome: a case report and review of the literature.	Genthon A, Wilcox SR.	J Emerg Med. 2014 Feb;46(2):313-9. doi: 10.1016/j.jemermed.2013.08.052. Epub 2013 Nov 5. Review.		24199724
Crystalloid administration during trauma resuscitation: Does less really equal more?	Sharpe J.P., Magnotti L.J., Croce M.A., Paulus E.M., Schroeppel T.J., Fabian T.C., Weinberg J.A.	Journal of Trauma and Acute Care Surgery (2014) 77:6 (828-832). Date of Publication: 11 Dec 2014		25248060
Crystalloid or colloid fluid loading and pulmonary permeability, edema, and injury in septic and nonseptic critically ill patients with hypovolemia.	van der Heijden M, Verheij J, van Nieuw Amerongen GP, Groeneveld AB.	Crit Care Med. 2009 Apr;37(4):1275-81. doi: 10.1097/CCM.0b013e31819cedfd.		19242338
Crystalloid versus Colloid for Intraoperative Goal-directed Fluid Therapy Using a Closed-loop System: A Randomized, Double-blinded, Controlled Trial in Major Abdominal Surgery.	Joosten A, Delaporte A, Ickx B, Touihri K, Stany I, Barvais L, Van Obbergh L, Loi P, Rinehart J, Cannesson M, Van der Linden P.	Anesthesiology. 2018 Jan;128(1):55-66. doi: 10.1097/ALN.0000000000001936.		29068831
Crystalloid versus colloid in fluid resuscitation of patients with severe pulmonary insufficiency.	Metildi LA, Shackford SR, Virgilio RW, Peters RM.	Surg Gynecol Obstet. 1984 Mar;158(3):207-12.		6701732
Crystalloid versus colloid in the etiology of pulmonary failure after trauma--a randomized trial in man.	Lowe RJ, Moss GS, Jilek J, Levine HD.	Crit Care Med. 1979 Mar;7(3):107-12. No abstract available.		436425
Crystalloids vs. colloids: KO at the twelfth round?	Phillips D.P., Kaynar A.M., Kellum J.A., Gomez H.	Critical Care (2013) 17:3 Article Number: 319. Date of Publication: 29 May 2013		23731998
CT of nontraumatic abdominal fluid collections after initial fluid resuscitation of patients with major burns.	Chapman VM, Rhea JT, Sacknoff R, Novelline RA.	AJR Am J Roentgenol. 2004 Jun;182(6):1493-6.		15149995
Culture-negative bilateral emphysematous pyelonephritis presented as acute renal failure and managed medically only.	Solak Y, Turkmen K, Atalay H, Turk S.	South Med J. 2010 Feb;103(2):154-5.		20175249
Current evaluation of cardiac stab wounds.	Harris DG, Papagiannopoulos KA, Pretorius J, Van Rooyen T, Rossouw GJ.	Ann Thorac Surg. 1999 Dec;68(6):2119-22.		10616987
Current management of sepsis in critically ill adult patients.	Vincent JL, Serrano EC, Dimoula A.	Expert Rev Anti Infect Ther. 2011 Jul;9(7):847-56. doi: 10.1586/eri.11.65. Review.		21810056
Current role of sodium bicarbonate-based preprocedural hydration for the prevention of contrast-induced acute kidney injury: a meta-analysis.	Hogan SE, L'Allier P, Chetcuti S, Grossman PM, Nallamothu BK, Duvernoy C, Bates E, Moscucci M, Gurm HS.	Am Heart J. 2008 Sep;156(3):414-21. doi: 10.1016/j.ahj.2008.05.014.		18760120
Current status of burn resuscitation.	Yowler CJ, Fratianne RB.	Clin Plast Surg. 2000 Jan;27(1):1-10. Review.		10665352
Current treatment of the extensively burned patient.	Pruitt BA Jr, Goodwin CW Jr.	Surg Annu. 1983;15:331-64. Review. No abstract available.		6353637
Current views on aetiology and management of haemolytic uraemic syndrome.	Fitzpatrick MM, Dillon MJ.	Postgrad Med J. 1991 Aug;67(790):707-9. Review. No abstract available.		1754520
Cutaneous decompression sickness.	Tasios K, Sidiras GG, Kalentzos V, Pyrpasopoulou A.	Diving Hyperb Med. 2014 Mar;44(1):45-7.		24687485
CVP and PAoP measurements are discordant during fluid therapy after traumatic brain injury.	Powner DJ, Miller ER, Levine RL.	J Intensive Care Med. 2005 Jan-Feb;20(1):28-33.		15665257
Cyclic appearance of left ventricular outflow tract dynamic obstruction during mechanical ventilation: Evidence for a preload dependent phenomenon	Canivet J.-L., Lancellotti P., Radermecker M., Damas P.	Journal of Intensive Care Medicine (2008) 23:4 (281-284). Date of Publication: July 2008		18508836
Cytochrome P450 3A4 activity after surgical stress.	Haas CE, Kaufman DC, Jones CE, Burstein AH, Reiss W.	Crit Care Med. 2003 May;31(5):1338-46.		12771600
Damage control immunoregulation: Is there a role for low-volume hypertonic saline resuscitation in patients managed with damage control surgery?	Duchesne J.C., Simms E., Guidry C., Duke M., Beeson E., McSwain N.E., Cotton B.	American Surgeon (2012) 78:9 (962-968). Date of Publication: September 2012		22964205
Damage control orthopaedics of thoracolumbar burst fracture complicated with severe polytrauma	Fu C.G., Liu G.H., Song Z.C.	Zhongguo gu shang = China journal of orthopaedics and traumatology (2009) 22:7 (499-500). Date of Publication: Jul 2009		19705707
Damage control principles applied to penetrating neck and mandibular injury	Rezende-Neto J., Marques A.C., Guedes L.J., Teixeira L.C.	Journal of Trauma - Injury, Infection and Critical Care (2008) 64:4 (1142-1143). Date of Publication: April 2008		18404087
Damage control resuscitation for vascular surgery in a combat support hospital	Fox C.J., Gillespie D.L., Cox E.D., Kragh J.F., Mehta S.G., Salinas J., Holcomb J.B.	Journal of Trauma - Injury, Infection and Critical Care (2008) 65:1 (1-9). Date of Publication: July 2008		18580508
Damage control resuscitation of severe multiple trauma in the pelvic fractures	Fu C.	Zhongguo gu shang = China journal of orthopaedics and traumatology (2015) 28:5 (399-403). Date of Publication: 1 May 2015		26193715
Damage control resuscitation: permissive hypotension and massive transfusion protocols.	Hughes NT, Burd RS, Teach SJ.	Pediatr Emerg Care. 2014 Sep;30(9):651-6; quiz 657-8. doi: 10.1097/PEC.0000000000000217. Review.		25186511
Damage-control orthopedics versus early total care in the treatment of borderline high-energy pelvic fractures	Han G., Wang Z., Du Q., Xiong Y., Wang Y., Wu S., Zhang B., Wang A.	Orthopedics (2014) 37:12 (e1091-e1100). Date of Publication: 1 Dec 2014		25437084
DCL-Hb for trauma patients with severe hemorrhagic shock: the European "On-Scene" multicenter study.	Kerner T, Ahlers O, Veit S, Riou B, Saunders M, Pison U; European DCLHb Trauma Study Group..	Intensive Care Med. 2003 Mar;29(3):378-85. Epub 2003 Jan 23.		12541156
Deceleration injury of concomitant coronary artery and thoracic aorta: A case report	Tao Q., Chen J., Zhang F., Qiu Y., Zhu J., Zheng L.	Chinese Medical Journal (2002) 115:11 (1741-1742). Date of Publication: 1 Nov 2002		12609100
Decisive radiological findings in multiple trauma and shock unresponsive to volume therapy	Kronlage M., Sprengel S.D., Weber M.-A., Rehnitz C.	Der Radiologe (2014) 54:11 (1103-1105). Date of Publication: 1 Nov 2014		25204960
Decompression illness.	Vann RD, Butler FK, Mitchell SJ, Moon RE.	Lancet. 2011 Jan 8;377(9760):153-64. doi: 10.1016/S0140-6736(10)61085-9. Review.		21215883
Decrease in pulse pressure and stroke volume variations after mini-fluid challenge accurately predicts fluid responsivenessג€ .	Mallat J, Meddour M, Durville E, Lemyze M, Pepy F, Temime J, Vangrunderbeeck N, Tronchon L, Thevenin D, Tavernier B.	Br J Anaesth. 2015 Sep;115(3):449-56. doi: 10.1093/bja/aev222. Epub 2015 Jul 6.		26152341
Decreased fluid volume to reduce organ damage: a new approach to burn shock resuscitation? A preliminary study.	Arlati S, Storti E, Pradella V, Bucci L, Vitolo A, Pulici M.	Resuscitation. 2007 Mar;72(3):371-8. Epub 2006 Nov 29.		17137702
Decreased levels of perforin-positive lymphocytes are associated with posttraumatic complications in patients with major trauma	Hua R., Zhang Y., Chen F., Zhou Z., Li X., Shao B., Wang S., Zhang Y., Lv X.	Injury (2014) 45:12 (2089-2095). Date of Publication: 2014		25304160
Decreased organ failure in patients with severe SIRS and septic shock treated with the platelet-activating factor antagonist TCV-309: a prospective, multicenter, double-blind, randomized phase II trial. TCV-309 Septic Shock Study Group.	Poeze M, Froon AH, Ramsay G, Buurman WA, Greve JW.	Shock. 2000 Oct;14(4):421-8.		11049104
Decreasing maintenance fluids in normotensive trauma patients may reduce intensive care unit stay and ventilator days.	Barmparas G, Ko A, Harada MY, Zaw AA, Murry JS, Smith EJ, Ashrafian S, Sun BJ, Ley EJ.	J Crit Care. 2016 Feb;31(1):201-5. doi: 10.1016/j.jcrc.2015.09.030. Epub 2015 Oct 22.		26643858
Decreasing mortality in severe sepsis and septic shock patients by implementing a sepsis bundle in a hospital setting	Shiramizo S.C.P.L., Marra A.R., Durão M.S., Paes Â.T., Edmond M.B., dos Santos O.F.P.	PLoS ONE (2011) 6:11 Article Number: e26790. Date of Publication: 3 Nov 2011		22073193
Deep venous thrombosis in children with diabetic ketoacidosis and femoral central venous catheters.	Worly JM, Fortenberry JD, Hansen I, Chambliss CR, Stockwell J.	Pediatrics. 2004 Jan;113(1 Pt 1):e57-60.		14702496
Deeper Insights into Vanishing Bile Duct Syndrome in Lymphoma: A Perplexing Entity	Sathyanarayanan V., Foo W.C., Fanale M., Westin J.	Clinical Lymphoma, Myeloma and Leukemia (2016) 16:5 (e65-e70). Date of Publication: 1 May 2016		27050323
Definitive management of acute cardiac tamponade secondary to blunt trauma.	Fitzgerald M, Spencer J, Johnson F, Marasco S, Atkin C, Kossmann T.	Emerg Med Australas. 2005 Oct-Dec;17(5-6):494-9.		16302943
Degos' disease: A rare condition simulating rheumatic diseases	Chung H.Y., Trendell-Smith N.J., Yeung C.K., Mok M.Y.	Clinical Rheumatology (2009) 28:7 (861-863). Date of Publication: 2009		19301060
Dehydration and serum electrolyte changes in South African gold miners with heat disorders.	Shearer S.	Am J Ind Med. 1990;17(2):225-39.		2301411
Delayed appearance of a circulating myocardial depressant factor in burn patients.	De Santis D, Phillips P, Spath MA, Lefer AM.	Ann Emerg Med. 1981 Jan;10(1):22-4.		7458026
Delayed complete small-bowel and mesenteric transection following seemingly minor blunt abdominal trauma	Vijayan R., Toe K.	BMJ Case Reports (2013) Article Number: 008817. Date of Publication: 2013		23476012
Delayed diagnosis of vascular injuries during lumbar discectomy.	Hanouz JL, Bessodes A, Samba D, Gֳ©rard JL, Bricard H.	J Clin Anesth. 2000 Feb;12(1):64-6.		10773512
Delayed massive hemothorax complicating simple rib fracture associated with diaphragmatic injury	Chen C.-L., Cheng Y.-L.	American Journal of Emergency Medicine (2014) 32:7 (818.e3-818.e4). Date of Publication: July 2014		24507452
Delayed postoperative hyponatremia followed by acute renal failure in a patient with an ACTH-secreting microadenoma of the pituitary.	Kristof RA, Klingmֳ¼ller D, Schramm J.	Zentralbl Neurochir. 2007 Aug;68(3):142-4. Epub 2007 Jul 30.		17665343
Delayed presentation of internal mammary artery rupture after blunt chest trauma: Characteristics CT and plain x ray findings	Kwon O.Y., Chung S.P., Yoo I.S., Song C.J., Kim I.B., Kim S.W.	Emergency Medicine Journal (2005) 22:9 (664-665). Date of Publication: September 2005		16113196
Delayed presentation of life-threatening perineal sepsis following stapled haemorrhoidectomy: A case report	McCloud J.M., Doucas H., Scott A.D.N., Jameson J.S.	Annals of the Royal College of Surgeons of England (2007) 89:3 (301-302). Date of Publication: April 2007		17394719
Delayed presentation of right and left ventricle perforation due to suicidal nail gun injury	Tuladhar S., Eltayeb A., Lakshmanan S., Yiu P.	Annals of Cardiac Anaesthesia (2009) 12:2 (136-139). Date of Publication: 2009		19602739
Delayed rhabdomyolysis with paclitaxel, ifosfamide, carboplatin, and etoposide regimen: a case report.	Sokolova A, Chan O, Ullah W, Hamdani AA, Anwer F.	J Med Case Rep. 2017 Apr 11;11(1):100. doi: 10.1186/s13256-017-1272-9.		28395668
Delayed splenic rupture presenting 70 days following blunt abdominal trauma	Resteghini N., Nielsen J., Hoimes M.L., Karam A.R.	Clinical Imaging (2014) 38:1 (73-74). Date of Publication: January 2014		24139835
Delayed splenic rupture.	Petri RW, O'Brien PD, Vukich DJ.	Ann Emerg Med. 1990 Nov;19(11):1302-5. No abstract available.		2240727
Delayed volume resuscitation during initial management of ruptured abdominal aortic aneurysm.	Dick F, Erdoes G, Opfermann P, Eberle B, Schmidli J, von Allmen RS.	J Vasc Surg. 2013 Apr;57(4):943-50. doi: 10.1016/j.jvs.2012.09.072. Epub 2013 Jan 18.		23332983
Delirium in hip fracture patients.	Griffiths R, Rasmussen LS.	Acta Anaesthesiol Scand. 2010 Jul;54(6):661-2. doi: 10.1111/j.1399-6576.2010.02242.x. No abstract available.		20618161
Demographics of civilian cranial gunshot wounds: Devastation related to escalating semiautomatic usage	Stone J.L., Lichtor T., Fitzgerald L.F., Barrett J.A., Reyes H.M.	Journal of Trauma - Injury, Infection and Critical Care (1995) 38:6 (851-854). Date of Publication: 1995		7602621
Dengue Myopericarditis Mimicking Acute Myocardial Infarction.	Ramanathan K, Teo L, Raymond WC, MacLaren G.	Circulation. 2015 Jun 9;131(23):e519-22. doi: 10.1161/CIRCULATIONAHA.114.015093. No abstract available.		26056348
Detailed description of all deaths in both the shock and traumatic brain injury hypertonic saline trials of the resuscitation outcomes consortium	Tisherman S.A., Schmicker R.H., Brasel K.J., Bulger E.M., Kerby J.D., Minei J.P., Powell J.L., Reiff D.A., Rizoli S.B., Schreiber M.A.	Annals of Surgery (2015) 261:3 (586-590). Date of Publication: 2015		25072443
Detailed fluid resuscitation profiles in patients with severe acute pancreatitis.	Mole DJ, Hall A, McKeown D, Garden OJ, Parks RW.	HPB (Oxford). 2011 Jan;13(1):51-8. doi: 10.1111/j.1477-2574.2010.00241.x. Epub 2010 Nov 15.		21159104
Detection of an embedded foreign object in a deep tissue space	Bonasso P., Fourqueran D.M., Schaefer G.	American Surgeon (2014) 80:12 (E352-E353). Date of Publication: 1 Dec 2014		25513907
Determinants of outcome after pulmonary contusion.	Johnson JA, Cogbill TH, Winga ER.	J Trauma. 1986 Aug;26(8):695-7.		3735464
Determinants of Outcome in Burn ICU Patients with Septic Shock.	Lavrentieva A, Voutsas V, Konoglou M, Karali V, Koukiasa P, Loridas N, Papaioannou M, Vasileiadou G, Bitzani M.	J Burn Care Res. 2017 Jan/Feb;38(1):e172-e179. doi: 10.1097/BCR.0000000000000337.		27003623
Determinants of postoperative acute kidney injury.	Abelha FJ, Botelho M, Fernandes V, Barros H.	Crit Care. 2009;13(3):R79. doi: 10.1186/cc7894. Epub 2009 May 22.		19463152
Determinants of postoperative hypothermia after normothermic cardiopulmonary bypass.	Baker J, Baker AJ, Mazer CD.	J Cardiothorac Vasc Anesth. 1995 Apr;9(2):154-7.		7780070
Determinants of pulmonary interstitial fluid accumulation after trauma.	Tranbaugh RF, Elings VB, Christensen J, Lewis FR.	J Trauma. 1982 Oct;22(10):820-6.		6752434
Determinants of survival after vena caval injury. Analysis of a 14-year experience.	Kudsk KA, Bongard F, Lim RC Jr.	Arch Surg. 1984 Sep;119(9):1009-12.		6477111
Determination of total effective vascular compliance in patients with sepsis syndrome.	Stephan F, Novara A, Tournier B, Maillet JM, London GM, Safar ME, Fagon JY.	Am J Respir Crit Care Med. 1998 Jan;157(1):50-6.		9445278
Determining optimal cardiac preload during resuscitation using measurements of ventricular compliance.	Kincaid EH, Meredith JW, Chang MC.	J Trauma. 2001 Apr;50(4):665-9.		11303161
Developing a New Definition and Assessing New Clinical Criteria for Septic Shock: For the Third International Consensus Definitions for Sepsis and Septic Shock (Sepsis-3).	Shankar-Hari M, Phillips GS, Levy ML, Seymour CW, Liu VX, Deutschman CS, Angus DC, Rubenfeld GD, Singer M; Sepsis Definitions Task Force..	JAMA. 2016 Feb 23;315(8):775-87. doi: 10.1001/jama.2016.0289. Review.		26903336
Development of contrast-induced nephropathy in subarachnoid hemorrhage: a single center perspective.	Ray B, Rickert KL, Welch BG, White JA, Klinger DR, Boudreaux BP, Whittemore BA, Gu E.	Neurocrit Care. 2013 Oct;19(2):150-6. doi: 10.1007/s12028-013-9850-1.		23653268
Diabetes insipidus in neurosurgical patients	Wong M.F.M., Chin N.M., Lew T.W.K.	Annals of the Academy of Medicine Singapore (1998) 27:3 (340-343). Date of Publication: May 1998		9777076
Diabetes insipidus--diagnosis and management.	Di Iorgi N, Napoli F, Allegri AE, Olivieri I, Bertelli E, Gallizia A, Rossi A, Maghnie M.	Horm Res Paediatr. 2012;77(2):69-84. doi: 10.1159/000336333. Epub 2012 Mar 16. Review.		22433947
Diabetic ketoacidosis	Reingardiene D.	Medicina (Kaunas, Lithuania) (2002) 38:6 (666-672; quiz 673-674). Date of Publication: 2002		12474677
Diabetic ketoacidosis complicating pregnancy.	Bryant SN, Herrera CL, Nelson DB, Cunningham FG.	J Neonatal Perinatal Med. 2017;10(1):17-23. doi: 10.3233/NPM-1663.		28304323
Diagnosis and management algorithm of acute onset of central diabetes insipidus in critically ill children.	Lugo N, Silver P, Nimkoff L, Caronia C, Sagy M.	J Pediatr Endocrinol Metab. 1997 Nov-Dec;10(6):633-9.		9467135
Diagnosis and outcome of blunt caval injuries in the modern trauma center.	Netto FA, Tien H, Hamilton P, Rizoli SB, Chu P, Maggisano R, Brenneman F, Tremblay LN.	J Trauma. 2006 Nov;61(5):1053-7.		17099508
Diagnosis and treatment of gallbladder perforation	Derici H., Kara C., Bozdag A.D., Nazli O., Tansug T., Akca E.	World Journal of Gastroenterology (2006) 12:48 (7832-7836). Date of Publication: 28 Dec 2006		17203529
Diagnosis and treatment of rare complications of pelvic fractures	Zong Z.-W., Bao Q.-W., Liu H.-Y., Shen Y., Zhao Y.-F., Hua X., Guo Q.-S., Zhang L.-Y., Chen H.	Chinese Journal of Traumatology - English Edition (2016) 19:4 (199-205). Date of Publication: 1 Aug 2016		27578374
Diagnosis and treatment of severe sepsis.	Claessens YE, Dhainaut JF.	Crit Care. 2007;11 Suppl 5:S2. doi: 10.1186/cc6153. Review.		18269689
Diagnosis of central hypovolemia by using passive leg raising.	Maizel J, Airapetian N, Lorne E, Tribouilloy C, Massy Z, Slama M.	Intensive Care Med. 2007 Jul;33(7):1133-1138. doi: 10.1007/s00134-007-0642-y. Epub 2007 May 17.		17508202
Diagnosis of corticosteroid insufficiency in Thai patients with septic shock.	Ratanarat R, Promsin P, Srivijitkamol A, Leemingsawat C, Permpikul C.	J Med Assoc Thai. 2010 Jan;93 Suppl 1:S187-95.		20364574
Diagnosis of spontaneous splenic rupture with emergency ultrasonography	Blaivas M., Quinn J.	Annals of Emergency Medicine (1998) 32:5 (627-630). Date of Publication: 1998		9795331
Diagnostic accuracy of a simple ultrasound measurement to estimate central venous pressure in spontaneously breathing, critically ill patients.	Keller AS, Melamed R, Malinchoc M, John R, Tierney DM, Gajic O.	J Hosp Med. 2009 Jul;4(6):350-5. doi: 10.1002/jhm.503.		19670356
Diagnostic Accuracy of the Inferior Vena Cava Collapsibility to Predict Fluid Responsiveness in Spontaneously Breathing Patients With Sepsis and Acute Circulatory Failure.	Preau S, Bortolotti P, Colling D, Dewavrin F, Colas V, Voisin B, Onimus T, Drumez E, Durocher A, Redheuil A, Saulnier F.	Crit Care Med. 2017 Mar;45(3):e290-e297. doi: 10.1097/CCM.0000000000002090.		27749318
Diagnostic blood loss in the patient undergoing head and neck surgery.	Borders JC, Eisele DW, Lyles CA.	Arch Otolaryngol Head Neck Surg. 1994 Jul;120(7):707-10.		8018321
Dialysis in the poisoned patient	Bayliss G.	Hemodialysis International (2010) 14:2 (158-167). Date of Publication: April 2010		20337746
Dialytic therapy in severely burnt patients with acute renal failure	Triolo G., Mariano F., Stella M., Salomone M., Magliacani G.	Giornale italiano di nefrologia : organo ufficiale della Società italiana di nefrologia (2002) 19:2 (155-159). Date of Publication: 2002 Mar-Apr		12195414
Diarrhea: applying research to bedside practice.	Sabol VK, Carlson KK.	AACN Adv Crit Care. 2007 Jan-Mar;18(1):32-44. Review.		17284946
Diarrhea-associated hemolytic uremic syndrome with severe neurological manifestations treated with IgG depletion through immunoadsorption	Flam B., Sackey P., Berge A., Zachau A.C., Brink B., Lundberg S.	Journal of Nephrology (2016) 29:5 (711-714). Date of Publication: 1 Oct 2016		26995001
Diaspirin cross-linked hemoglobin (DCLHb) in the treatment of severe traumatic hemorrhagic shock: a randomized controlled efficacy trial.	Sloan EP, Koenigsberg M, Gens D, Cipolle M, Runge J, Mallory MN, Rodman G Jr.	JAMA. 1999 Nov 17;282(19):1857-64.		10573278
Diaspirin cross-linked hemoglobin infusion did not influence base deficit and lactic acid levels in two clinical trials of traumatic hemorrhagic shock patient resuscitation.	Sloan EP, Koenigsberg MD, Philbin NB, Gao W; DCLHb Traumatic Hemorrhagic Shock Study Group.; European HOST Investigators..	J Trauma. 2010 May;68(5):1158-71. doi: 10.1097/TA.0b013e3181bbfaac.		20145575
Did ileal knotting trigger labor or did labor cause ileal knotting? Report of a case	Ucar N.S., Yuksel B.C., Hengirmen S.	Surgery Today (2009) 39:5 (440-443). Date of Publication: May 2009		19408085
Differences in degree, differences in kind: characterizing lung injury in trauma.	Howard BM, Kornblith LZ, Hendrickson CM, Redick BJ, Conroy AS, Nelson MF, Callcut RA, Calfee CS, Cohen MJ.	J Trauma Acute Care Surg. 2015 Apr;78(4):735-41. doi: 10.1097/TA.0000000000000583.		25742257
Differences in resuscitation in morbidly obese burn patients may contribute to high mortality.	Rae L, Pham TN, Carrougher G, Honari S, Gibran NS, Arnoldo BD, Gamelli RL, Tompkins RG, Herndon DN.	J Burn Care Res. 2013 Sep-Oct;34(5):507-14. doi: 10.1097/BCR.0b013e3182a2a771.		23966116
Differences in sepsis treatment and outcomes between public and private hospitals in Brazil: a multicenter observational study.	Conde KA, Silva E, Silva CO, Ferreira E, Freitas FG, Castro I, Rea-Neto A, Grion CM, Moura AD, Lobo SM, Azevedo LC, Machado FR.	PLoS One. 2013 Jun 6;8(6):e64790. doi: 10.1371/journal.pone.0064790. Print 2013.		23762255
Different effects of fluid loading with saline, gelatine, hydroxyethyl starch or albumin solutions on acid-base status in the critically ill.	Spoelstra-de Man AM, Smorenberg A, Groeneveld AB.	PLoS One. 2017 Apr 5;12(4):e0174507. doi: 10.1371/journal.pone.0174507. eCollection 2017.		28380062
Differential serum protein changes following supplemental albumin resuscitation for hypovolemic shock.	Lucas CE, Bouwman DL, Ledgerwood AM, Higgins R.	J Trauma. 1980 Jan;20(1):47-51.		7351677
Diffuse axonal injury in patients with head injuries: An epidemiologic and prognosis study of 124 cases	Chelly H., Chaari A., Daoud E., Dammak H., Medhioub F., Mnif J., Hamida C.B., Bahloul M., Bouaziz M.	Journal of Trauma - Injury, Infection and Critical Care (2011) 71:4 (838-846). Date of Publication: October 2011		21460740
Diffuse left ventricular myocardial calcification in the setting of sepsis on CT imaging	Simonson S., Miller Jr. W.T., Perl A., Torigian D.A.	Journal of Thoracic Imaging (2007) 22:4 (343-345). Date of Publication: November 2007		18043390
Digitisation of the total burn surface area.	Berry MG, Goodwin TI, Misra RR, Dunn KW.	Burns. 2006 Sep;32(6):684-8. Epub 2006 Jul 17.		16844301
Dilated and unreactive pupils and burst-suppression on electroencephalography due to buproprion overdose	Mundi J.P., Betancourt J., Ezziddin O., Tremayne B., Majic T., Mosenifar Z.	Journal of Intensive Care Medicine (2012) 27:6 (384-388). Date of Publication: November-December 2012		22610491
Diluting the benefits of hemostatic resuscitation: A multi-institutional analysis	Duchesne J.C., Heaney J., Guidry C., McSwain Jr. N., Meade P., Cohen M., Schreiber M., Inaba K., Skiada D., Demetriades D., Holcomb J., Wade C., Cotton B.	Journal of Trauma and Acute Care Surgery (2013) 75:1 (76-82). Date of Publication: July 2013		23778442
Direct Peritoneal Resuscitation Accelerates Primary Abdominal Wall Closure after Damage Control Surgery	Smith J.W., Garrison R.N., Matheson P.J., Franklin G.A., Harbrecht B.G., Richardson J.D.	Journal of the American College of Surgeons (2010) 210:5 (658-664). Date of Publication: May 2010		20421025
Disease heterogeneity and risk stratification in sepsis-related occult hypoperfusion: A retrospective cohort study.	Lokhandwala S, Moskowitz A, Lawniczak R, Giberson T, Cocchi MN, Donnino MW.	J Crit Care. 2015 Jun;30(3):531-6. doi: 10.1016/j.jcrc.2015.01.009. Epub 2015 Jan 14.		25708119
Disease-based modeling to predict fluid response in intensive care units.	Fialho AS, Celi LA, Cismondi F, Vieira SM, Reti SR, Sousa JM, Finkelstein SN.	Methods Inf Med. 2013;52(6):494-502. doi: 10.3414/ME12-01-0093. Epub 2013 Aug 28.		23986268
Disparities in hemodynamic resuscitation of the obese critically ill septic shock patient.	Adams C, Tucker C, Allen B, McRae A, Balazh J, Horst S, Johnson D, Ferreira J.	J Crit Care. 2017 Feb;37:219-223. doi: 10.1016/j.jcrc.2016.10.004. Epub 2016 Oct 11.		27969574
Disruption of the proximal tibiofibular joint in the setting of multi-ligament knee injury	Porrino J.A.	Skeletal Radiology (2015) 44:8 (1193-1198). Date of Publication: 22 Aug 2015		25750062
Disseminated intravascular coagulation after isolated mild head injury	Pereira E.A.C., Green A.L., Chandran H., Joshi S.M., Shlugman D., Cudlip S.A.	Acta Neurochirurgica (2009) 151:11 (1521-1524). Date of Publication: November 2009		19290465
Disseminated strongyloidiasis complicating glioblastoma therapy: A case report	Aregawi D., Lopez D., Wick M., Scheld W.M., Schiff D.	Journal of Neuro-Oncology (2009) 94:3 (439-443). Date of Publication: 2009		19333553
Distribution of normal saline and 5% albumin infusions in septic patients.	Ernest D, Belzberg AS, Dodek PM.	Crit Care Med. 1999 Jan;27(1):46-50.		9934892
Diuretic response to colloid and crystalloid fluid loading in critically ill patients.	Smorenberg A, Groeneveld AB.	J Nephrol. 2015 Feb;28(1):89-95. doi: 10.1007/s40620-014-0101-0. Epub 2014 May 15.		24828327
Do clinical guidelines improve management of sepsis in critically ill elderly patients? A before-and-after study of the implementation of a sepsis protocol.	Heppner HJ, Singler K, Kwetkat A, Popp S, Esslinger AS, Bahrmann P, Kaiser M, Bertsch T, Sieber CC, Christ M.	Wien Klin Wochenschr. 2012 Oct;124(19-20):692-8. doi: 10.1007/s00508-012-0229-7. Epub 2012 Sep 5.		22948390
Do colloids in comparison to crystalloids for fluid resuscitation improve mortality?	Naing CM, Win DK.	Trans R Soc Trop Med Hyg. 2010 May;104(5):311-2. doi: 10.1016/j.trstmh.2010.02.001. Epub 2010 Mar 5. Review.		20206954
Do established prognostic factors explain the different mortality rates in ICU septic patients around the world?	Silva E., Cavalcanti A.B., Bugano D.D.G., Janes J.M., Vallet B., Beale R., Vincent J.-L.	Minerva Anestesiologica (2012) 78:11 (1215-1225). Date of Publication: November 2012		22743786
Do fluid administration and reduction in norepinephrine dose improve global and splanchnic haemodynamics?	Sakka SG, Meier-Hellmann A, Reinhart K.	Br J Anaesth. 2000 Jun;84(6):758-62.		10895752
Do hypooncotic fluids for shock increase the risk of late-onset acute respiratory distress syndrome?	Schortgen F, Girou E, Deye N, Brochard L; CRYCO Study Group..	Intensive Care Med. 2010 Oct;36(10):1724-34. doi: 10.1007/s00134-010-1905-6. Epub 2010 May 13.		20464542
Do male and female trauma patients receive the same prehospital care?: An observational follow-up study	Rubenson Wahlin R., Ponzer S., Lövbrand H., Skrivfars M., Lossius H.M., Castrén M.	BMC Emergency Medicine (2016) 16:1 Article Number: 6. Date of Publication: 19 Jan 2016		26787192
Dobutamine administration in septic shock: addition to a standard protocol.	Vincent JL, Roman A, Kahn RJ.	Crit Care Med. 1990 Jul;18(7):689-93.		2364708
Does a conservative fluid management strategy in the perioperative management of lung resection patients reduce the risk of acute lung injury?	Evans RG, Naidu B.	Interact Cardiovasc Thorac Surg. 2012 Sep;15(3):498-504. doi: 10.1093/icvts/ivs175. Epub 2012 May 22. Review.		22617510
Does albumin replacement improve outcome in critically ill patients with severe sepsis or septic shock?	Rewari V.	National Medical Journal of India (2014) 27:3 (145-147). Date of Publication: 1 May 2014		25668086
Does bicarbonate therapy improve the management of severe diabetic ketoacidosis?	Viallon A, Zeni F, Lafond P, Venet C, Tardy B, Page Y, Bertrand JC.	Crit Care Med. 1999 Dec;27(12):2690-3. Review.		10628611
Does blood urea nitrogen level predict severity and high-risk endoscopic lesions in patients with nonvariceal upper gastrointestinal bleeding?	Al-Naamani K., Alzadjali N., Barkun A.N., Fallone C.A.	Canadian Journal of Gastroenterology (2008) 22:4 (399-403). Date of Publication: April 2008		18414716
Does bronchoscopic evaluation of inhalation injury severity predict outcome?	Spano S., Hanna S., Li Z., Wood D., Cartotto R.	Journal of Burn Care and Research (2016) 37:1 (1-11). Date of Publication: 2016		26594859
Does change of catecholamine use improve the outcome of patients with shock admitted to intensive care unit?	Bahloul M, Tounsi A, Ben Algia N, Chaari A, Chtara K, Dammak H, Rekik N, Ben Hamida C, Chelly H, Bouaziz M.	Am J Ther. 2014 Sep-Oct;21(5):358-65. doi: 10.1097/MJT.0b013e318251f0eb.		23584311
Does CT evidence of a flat inferior vena cava indicate hypovolemia in blunt trauma patients with solid organ injuries?	Liao YY, Lin HJ, Lu YH, Foo NP, Guo HR, Chen KT.	J Trauma. 2011 Jun;70(6):1358-61. doi: 10.1097/TA.0b013e3181f31e37.		21378583
Does hemopericardium after chest trauma mandate sternotomy?	Thorson C.M., Namias N., Van Haren R.M., Guarch G.A., Ginzburg E., Salerno T.A., Schulman C.I., Livingstone A.S., Proctor K.G.	Journal of Trauma and Acute Care Surgery (2012) 72:6 (1518-1525). Date of Publication: June 2012		22695415
Does increased prehospital replacement volume lead to a poor clinical course and an increased mortality? A matched-pair analysis of 1896 patients of the Trauma Registry of the German Society for Trauma Surgery who were managed by an emergency doctor at the accident site.	Hussmann B, Lefering R, Waydhas C, Touma A, Kauther MD, Ruchholtz S, Lendemans S; Trauma Registry of the German Society for Trauma Surgery..	Injury. 2013 May;44(5):611-7. doi: 10.1016/j.injury.2012.02.004. Epub 2012 Feb 28.		22377276
Does inferior vena cava respiratory variability predict fluid responsiveness in spontaneously breathing patients?	Airapetian N, Maizel J, Alyamani O, Mahjoub Y, Lorne E, Levrard M, Ammenouche N, Seydi A, Tinturier F, Lobjoie E, Dupont H, Slama M.	Crit Care. 2015 Nov 13;19:400. doi: 10.1186/s13054-015-1100-9.		26563768
Does intraoperative fluid management in spine surgery predict intensive care unit length of stay?	Nahtomi-Shick O, Kostuik JP, Winters BD, Breder CD, Sieber AN, Sieber FE.	J Clin Anesth. 2001 May;13(3):208-12.		11377159
Does methylene blue administration to septic shock patients affect vascular permeability and blood volume?	Donati A., Conti G., Loggi S., Münch C., Coltrinari R., Pelaia P., Pietropaoli P., Preiser J.-C.	Critical Care Medicine (2002) 30:10 (2271-2277). Date of Publication: 1 Oct 2002		12394955
Does oxygen delivery-directed resuscitation worsen outcome of head injured patients with multisystem injuries?	Young JS, Meredith JW.	Am Surg. 1995 May;61(5):419-23.		7733547
Does simulation improve recognition and management of pediatric septic shock, and if one simulation is good, is more simulation better?	Dugan M.C., Mccracken C.E., Hebbar K.B.	Pediatric Critical Care Medicine (2016) 17:7 (605-614). Date of Publication: 1 Jul 2016		27144833
Does spontaneous remission occur in polyarteritis nodosa?	Beyaert S., Pruijm M., Qanadli S.D., Vollenweider P., Halfon M.	Clinical Nephrology (2017) 87:5 (255-260). Date of Publication: 1 May 2017		28177278
Does the Institution of a Statewide Trauma System Reduce Preventable Mortality and Yield a Positive Return on Investment for Taxpayers?	Maxson T., Mabry C.D., Sutherland M.J., Robertson R.D., Booker J.O., Collins T., Spencer H.J., Rinker C.F., Sanddal T.L., Sanddal N.D.	Journal of the American College of Surgeons (2017) 224:4 (489-499). Date of Publication: 1 Apr 2017		28284471
Does the optimization of cardiac output by fluid loading increase splanchnic blood flow?	Sakka SG, Reinhart K, Meier-Hellmann A.	Br J Anaesth. 2001 May;86(5):657-62.		11575341
Does the presence of an emergency physician influence pre-hospital time, pre-hospital interventions and the mortality of severely injured patients? A matched-pair analysis based on the trauma registry of the German Trauma Society (TraumaRegister DGU(ֲ®)).	Bieler D, Franke A, Lefering R, Hentsch S, Willms A, Kulla M, Kollig E; TraumaRegister DGU..	Injury. 2017 Jan;48(1):32-40. doi: 10.1016/j.injury.2016.08.015. Epub 2016 Aug 28.		27586065
Does the type of volume therapy influence endothelial-related coagulation in the critically ill?	Boldt J, Heesen M, Welters I, Padberg W, Martin K, Hempelmann G.	Br J Anaesth. 1995 Dec;75(6):740-6.		8672323
Does the use of pulmonary artery catheters increase the number of organs available for transplantation?	Hadjizacharia P., Salim A., Brown C., Inaba K., Chan L.S., Mascarenhas A., Margulies D.R.	Clinical Transplantation (2010) 24:1 (62-66). Date of Publication: January/February 2010		19222506
Does ultrasonographic measurement of the inferior vena cava diameter correlate with central venous pressure in the assessment of intravascular volume in patients undergoing gastrointestinal surgery?	Zhang X, Luan H, Zhu P, Feng J, Cui J, Zhao Z.	J Surg Res. 2014 Oct;191(2):339-43. doi: 10.1016/j.jss.2014.04.043. Epub 2014 May 1.		24881469
Does vasopressin exacerbate cerebral edema in patients with severe traumatic brain injury?	Allen C.J., Subhawong T.K., Hanna M.M., Chelala L., Ross Bullock M., Schulman C.I., Proctor K.G.	American Surgeon (2018) 84:1 (43-50). Date of Publication: 1 Jan 2018		29428027
Dopexamine has no additional benefit in high-risk patients receiving goal-directed fluid therapy undergoing major abdominal surgery.	Davies SJ, Yates D, Wilson RJ.	Anesth Analg. 2011 Jan;112(1):130-8. doi: 10.1213/ANE.0b013e3181fcea71. Epub 2010 Nov 3.		21048092
Dosing of contrast material to prevent contrast nephropathy in patients with renal disease.	Cigarroa RG, Lange RA, Williams RH, Hillis LD.	Am J Med. 1989 Jun;86(6 Pt 1):649-52.		2729314
Double J catheter migrated to the bladder and encrusted. Case report and bibliographic review.	Gallego D, Beltrֳ¡n Persiva J, Pֳ©rez Mestre M, Povo Martֳ­n IJ, Miralles Aguado J, Garau Perellֳ³ C, Gimeno Argente V, Bosquet Sanz M, De Francia Valero JA.	Arch Esp Urol. 2012 Mar;65(2):251-5. English, Spanish.		22414454
Drivers of acute coagulopathy after severe trauma: a multivariate analysis of 1987 patients.	Wafaisade A, Wutzler S, Lefering R, Tjardes T, Banerjee M, Paffrath T, Bouillon B, Maegele M; Trauma Registry of DGU..	Emerg Med J. 2010 Dec;27(12):934-9. doi: 10.1136/emj.2009.088484. Epub 2010 Jun 1.		20515913
Drivers of choice of resuscitation fluid in the intensive care unit: a discrete choice experiment.	Taylor CB, Hammond NE, Laba TL, Watts N, Thompson K, Saxena M, Micallef S, Finfer S, Myburgh J; FLUID TRIPS DCE..	Crit Care Resusc. 2017 Jun;19(2):134-141.		28651509
Drug reaction with eosinophilia and systemic symptoms syndrome (DRESS) syndrome associated with azithromycin presenting like septic shock: A case report	Sriratanaviriyakul N., Nguyen L.-P., Henderson M.C., Albertson T.E.	Journal of Medical Case Reports (2014) 8:1 Article Number: 332. Date of Publication: 8 Oct 2014		25297051
Dynamic left ventricular outflow tract obstruction without basal septal hypertrophy, caused by catecholamine therapy and volume depletion	Yang J.H., Park S.W., Yang J.H., Cho S.W., Kim H.S., Choi K.A., Kim H.J.	Korean Journal of Internal Medicine (2008) 23:2 (106-109). Date of Publication: June 2008		18646515
Dynamic preload markers to predict fluid responsiveness during and after major gastrointestinal surgery: an observational substudy of the OPTIMISE trial.	MacDonald N, Ahmad T, Mohr O, Kirk-Bayley J, Moppett I, Hinds CJ, Pearse RM.	Br J Anaesth. 2015 Apr;114(4):598-604. doi: 10.1093/bja/aeu398. Epub 2014 Dec 11.		25500941
Dysnatremia predicts a delayed recovery in collapsed ultramarathon runners.	Hew-Butler T, Sharwood K, Boulter J, Collins M, Tucker R, Dugas J, Shave R, George K, Cable T, Verbalis JG, Noakes T.	Clin J Sport Med. 2007 Jul;17(4):289-96.		17620783
Early abdominal closure with mesh reduces multiple organ failure after ruptured abdominal aortic aneurysm repair: guidelines from a 10-year case-control study.	Rasmussen TE, Hallett JW Jr, Noel AA, Jenkins G, Bower TC, Cherry KJ Jr, Panneton JM, Gloviczki P.	J Vasc Surg. 2002 Feb;35(2):246-53.		11854721
Early administration of infliximab for severe ipilimumab-related diarrhea in a critically ill patient.	Merrill SP, Reynolds P, Kalra A, Biehl J, Vandivier RW, Mueller SW.	Ann Pharmacother. 2014 Jun;48(6):806-10. doi: 10.1177/1060028014528152. Epub 2014 Mar 20.		24651165
Early albumin use improves mortality in difficult to resuscitate burn patients.	Park SH, Hemmila MR, Wahl WL.	J Trauma Acute Care Surg. 2012 Nov;73(5):1294-7. doi: 10.1097/TA.0b013e31827019b1.		23117385
Early and exclusive use of norepinephrine in septic shock.	Morimatsu H, Singh K, Uchino S, Bellomo R, Hart G.	Resuscitation. 2004 Aug;62(2):249-54.		15294412
Early and intensive fluid replacement prevents acute renal failure in the crush cases associated with spontaneous collapse of an apartment in Konya.	Altintepe L, Guney I, Tonbul Z, Tֳ¼rk S, Mazi M, Aִca E, Yeksan M.	Ren Fail. 2007;29(6):737-41.		17763170
Early and late acute kidney injury in severely burned patients	Witkowski W., Kawecki M., Surowiecka-Pastewka A., Klimm W., Szamotulska K., Niemczyk S.	Medical Science Monitor (2016) 22 (3755-3763). Date of Publication: 17 Oct 2016		27746455
Early and vigorous fluid resuscitation prevents acute renal failure in the crush victims of catastrophic earthquakes.	Gunal AI, Celiker H, Dogukan A, Ozalp G, Kirciman E, Simsekli H, Gunay I, Demircin M, Belhan O, Yildirim MA, Sever MS.	J Am Soc Nephrol. 2004 Jul;15(7):1862-7.		15213274
Early changes in organ function predict eventual survival in severe sepsis.	Levy MM, Macias WL, Vincent JL, Russell JA, Silva E, Trzaskoma B, Williams MD.	Crit Care Med. 2005 Oct;33(10):2194-201.		16215369
Early coagulopathy in multiple injury: an analysis from the German Trauma Registry on 8724 patients.	Maegele M, Lefering R, Yucel N, Tjardes T, Rixen D, Paffrath T, Simanski C, Neugebauer E, Bouillon B; AG Polytrauma of the German Trauma Society (DGU)..	Injury. 2007 Mar;38(3):298-304. Epub 2007 Jan 9.		17214989
Early coagulopathy in trauma patients: an on-scene and hospital admission study.	Floccard B, Rugeri L, Faure A, Saint Denis M, Boyle EM, Peguet O, Levrat A, Guillaume C, Marcotte G, Vulliez A, Hautin E, David JS, Nֳ©grier C, Allaouchiche B.	Injury. 2012 Jan;43(1):26-32. doi: 10.1016/j.injury.2010.11.003. Epub 2010 Nov 26.		21112053
Early coagulopathy of major burns.	Mitra B, Wasiak J, Cameron PA, O'Reilly G, Dobson H, Cleland H.	Injury. 2013 Jan;44(1):40-3. doi: 10.1016/j.injury.2012.05.010. Epub 2012 Jun 5.		22677221
Early complementopathy after multiple injuries in humans	Burk A.-M., Martin M., Flierl M.A., Rittirsch D., Helm M., Lampl L., Bruckner U., Stahl G.L., Blom A.M., Perl M., Gebhard F., Huber-Lang M.	Shock (2012) 37:4 (348-354). Date of Publication: April 2012		22258234
Early debridement in pit viper bites.	Glass TG Jr.	JAMA. 1976 Jun 7;235(23k0):2513-6.		946665
Early development of lactic acidosis with short term linezolid treatment in a renal recipient	Lee Y.R., Powell N., Bonatti H., Sawyer R.G., Barroso L., Pruett T.L., Sifri C.D., Volles D.	Journal of Chemotherapy (2008) 20:6 (766-767). Date of Publication: December 2008		19129081
Early dynamic left intraventricular obstruction is associated with hypovolemia and high mortality in septic shock patients.	Chauvet JL, El-Dash S, Delastre O, Bouffandeau B, Jusserand D, Michot JB, Bauer F, Maizel J, Slama M.	Crit Care. 2015 Jun 17;19:262. doi: 10.1186/s13054-015-0980-z.		26082197
Early embolisation in non-operative management of blunt splenic injuries: A retrospective multicentric study	Brugère C., Arvieux C., Dubuisson V., Guillon F., Sengel C., Bricault I., Regimbeau J.-M., Pilleul F., Menegaux F., Letoublon C.	Journal de Chirurgie (2008) 145:2 (126-132). Date of Publication: March-April 2008		18645552
Early embolization and vasopressor administration for management of life-threatening hemorrhage from pelvic fracture	Fangio P., Asehnoune K., Edouard A., Smail N., Benhamou D.	Journal of Trauma - Injury, Infection and Critical Care (2005) 58:5 (978-984). Date of Publication: May 2005		15920412
Early enteral nutrition for mass burn injury: the revised egg-rich diet.	Kaufman T, Hirshowitz B, Moscona R, Brook GJ.	Burns Incl Therm Inj. 1986 Apr;12(4):260-3.		3087586
Early enteral nutrition in burns: Compliance with guidelines and associated outcomes in a multicenter study	Mosier M.J., Pham T.N., Klein M.B., Gibran N.S., Arnoldo B.D., Gamelli R.L., Tompkins R.G., Herndon D.N.	Journal of Burn Care and Research (2011) 32:1 (104-109). Date of Publication: January-February 2011		21116188
Early escharotomy as a measure to reduce intraabdominal hypertension in full-thickness burns of the thoracic and abdominal area.	Tsoutsos D, Rodopoulou S, Keramidas E, Lagios M, Stamatopoulos K, Ioannovich J.	World J Surg. 2003 Dec;27(12):1323-8. Epub 2003 Nov 6.		14595519
Early fluid loading in acute respiratory distress syndrome with septic shock deteriorates lung aeration without impairing arterial oxygenation: a lung ultrasound observational study.	Caltabeloti F, Monsel A, Arbelot C, Brisson H, Lu Q, Gu WJ, Zhou GJ, Auler JO, Rouby JJ.	Crit Care. 2014 May 6;18(3):R91. doi: 10.1186/cc13859.		24887155
Early fluid requirements in trauma patients. A predictor of pulmonary failure and mortality.	Vassar MJ, Moore J, Perry CA, Spisso J, Holcroft JW.	Arch Surg. 1988 Sep;123(9):1149-57.		3415468
Early fluid resuscitation and volume therapy in venoarterial extracorporeal membrane oxygenation.	Staudacher DL, Gold W, Biever PM, Bode C, Wengenmayer T.	J Crit Care. 2017 Feb;37:130-135. doi: 10.1016/j.jcrc.2016.09.017. Epub 2016 Sep 27.		27718412
Early fluid resuscitation with hydroxyethyl starch 130/0.4 (6%) in severe burn injury: a randomized, controlled, double-blind clinical trial.	Bֳ©chir M, Puhan MA, Fasshauer M, Schuepbach RA, Stocker R, Neff TA.	Crit Care. 2013 Dec 23;17(6):R299. doi: 10.1186/cc13168.		24365167
Early fluid resuscitation with hyperoncotic hydroxyethyl starch 200/0.5 (10%) in severe burn injury.	Bֳ©chir M, Puhan MA, Neff SB, Guggenheim M, Wedler V, Stover JF, Stocker R, Neff TA.	Crit Care. 2010;14(3):R123. doi: 10.1186/cc9086. Epub 2010 Jun 28.		20584291
Early fracture fixation may be "just fine" after head injury: no difference in central nervous system outcomes.	Scalea TM, Scott JD, Brumback RJ, Burgess AR, Mitchell KA, Kufera JA, Turen C, Champion HR.	J Trauma. 1999 May;46(5):839-46.		10338401
Early fracture fixation may be deleterious after head injury.	Jaicks RR, Cohn SM, Moller BA.	J Trauma. 1997 Jan;42(1):1-5; discussion 5-6.		9003250
Early goal-directed fluid therapy with fresh frozen plasma reduces severe acute pancreatitis mortality in the intensive care unit.	Wang MD, Ji Y, Xu J, Jiang DH, Luo L, Huang SW.	Chin Med J (Engl). 2013;126(10):1987-8. No abstract available.		23673124
Early goal-directed therapy (EGDT) for severe sepsis/septic shock: which components of treatment are more difficult to implement in a community-based emergency department?	O'Neill R, Morales J, Jule M.	J Emerg Med. 2012 May;42(5):503-10. doi: 10.1016/j.jemermed.2011.03.024. Epub 2011 May 5.		21549546
Early goal-directed therapy based on endotracheal bioimpedance cardiography: a prospective, randomized controlled study in coronary surgery.	Fellahi JL, Brossier D, Dechanet F, Fischer MO, Saplacan V, Gֳ©rard JL, Hanouz JL.	J Clin Monit Comput. 2015 Jun;29(3):351-8. doi: 10.1007/s10877-014-9611-5. Epub 2014 Nov 9.		25380955
Early goal-directed therapy in the management of severe sepsis or septic shock in adults: a meta-analysis of randomized controlled trials.	Zhang L, Zhu G, Han L, Fu P.	BMC Med. 2015 Apr 3;13:71. doi: 10.1186/s12916-015-0312-9.		25885654
Early goal-directed therapy in the treatment of severe sepsis and septic shock.	Rivers E, Nguyen B, Havstad S, Ressler J, Muzzin A, Knoblich B, Peterson E, Tomlanovich M; Early Goal-Directed Therapy Collaborative Group..	N Engl J Med. 2001 Nov 8;345(19):1368-77.		11794169
Early goal-directed therapy, corticosteroid, and recombinant human activated protein C for the treatment of severe sepsis and septic shock in the emergency department.	Nguyen HB, Corbett SW, Menes K, Cho T, Daugharthy J, Klein W, Wittlake WA.	Acad Emerg Med. 2006 Jan;13(1):109-13. Epub 2005 Dec 19.		16365336
Early hemodynamic course of septic shock	Metrangolo L., Fiorillo M., Friedman G., Silance P.-G., Kahn R.J., Novelli G.P., Vincent J.-L.	Critical Care Medicine (1995) 23:12 (1971-1975). Date of Publication: 1995		7497719
Early increases in microcirculatory perfusion during protocol-directed resuscitation are associated with reduced multi-organ failure at 24 h in patients with sepsis.	Trzeciak S, McCoy JV, Phillip Dellinger R, Arnold RC, Rizzuto M, Abate NL, Shapiro NI, Parrillo JE, Hollenberg SM; Microcirculatory Alterations in Resuscitation and Shock (MARS) investigators..	Intensive Care Med. 2008 Dec;34(12):2210-7. doi: 10.1007/s00134-008-1193-6. Epub 2008 Jul 2.		18594793
Early in-hospital management of burn injuries in Australia.	Wong K, Heath T, Maitz P, Kennedy P.	ANZ J Surg. 2004 May;74(5):318-23.		15144249
Early initiation of low-dose hydrocortisone treatment for septic shock in adults: A randomized clinical trial.	Lv QQ, Gu XH, Chen QH, Yu JQ, Zheng RQ.	Am J Emerg Med. 2017 Dec;35(12):1810-1814. doi: 10.1016/j.ajem.2017.06.004. Epub 2017 Jun 5.		28615145
Early intensive care unit-acquired hypernatremia in severe sepsis patients receiving 0.9% saline fluid resuscitation.	VAN DE Louw A, Shaffer C, Schaefer E.	Acta Anaesthesiol Scand. 2014 Sep;58(8):1007-14. doi: 10.1111/aas.12368. Epub 2014 Jul 15.		25039806
Early lactate clearance is associated with improved outcome in severe sepsis and septic shock.	Nguyen HB, Rivers EP, Knoblich BP, Jacobsen G, Muzzin A, Ressler JA, Tomlanovich MC.	Crit Care Med. 2004 Aug;32(8):1637-42.		15286537
Early living related segmental intestinal transplantation for trauma-induced ultra-short gut syndrome.	Cicalese L, Sileri P, Rastellini C, Abcarian H, Benedetti E.	Transplant Proc. 2002 May;34(3):914. No abstract available.		12034236
Early management of corrosive burns of the oesophagus.	Balasegaram M.	Br J Surg. 1975 Jun;62(6):444-7.		1148644
Early non-invasive cardiac output monitoring in hemodynamically unstable intensive care patients: A multi-center randomized controlled trial	Takala J., Ruokonen E., Tenhunen J.J., Parviainen I., Jakob S.M.	Critical Care (2011) 15:3 Article Number: R148. Date of Publication: 15 Jun 2011		21676229
Early oral feeding of patients with extensive burns.	Klasen HJ, ten Duis HJ.	Burns Incl Therm Inj. 1987 Feb;13(1):49-52.		3103872
Early predictors of prolonged mechanical ventilation in major torso trauma patients who require resuscitation.	Agle SC, Kao LS, Moore FA, Gonzalez EA, Vercruysse GA, Todd SR.	Am J Surg. 2006 Dec;192(6):822-7.		17161101
Early preload adaptation in septic shock? A transesophageal echocardiographic study.	Vieillard Baron A, Schmitt JM, Beauchet A, Augarde R, Prin S, Page B, Jardin F.	Anesthesiology. 2001 Mar;94(3):400-6.		11374597
Early Recognition and Treatment of Sepsis After the Addition of Lactate to the Laboratory's Critical Result Call List.	Kuttab HI, Sterk E, Rech MA, Nghiem T, Bahar B, Kahn S.	J Intensive Care Med. 2018 Feb;33(2):111-115. doi: 10.1177/0885066616668148. Epub 2016 Sep 11.		27619691
Early release of high mobility group box nuclear protein 1 after severe trauma in humans: role of injury severity and tissue hypoperfusion.	Cohen MJ, Brohi K, Calfee CS, Rahn P, Chesebro BB, Christiaans SC, Carles M, Howard M, Pittet JF.	Crit Care. 2009;13(6):R174. doi: 10.1186/cc8152. Epub 2009 Nov 4.		19887013
Early release of soluble receptor for advanced glycation endproducts after severe trauma in humans.	Cohen MJ, Carles M, Brohi K, Calfee CS, Rahn P, Call MS, Chesebro BB, West MA, Pittet JF.	J Trauma. 2010 Jun;68(6):1273-8. doi: 10.1097/TA.0b013e3181db323e.		20539169
Early Resuscitation for Adults With Sepsis in a Low-Income Country.	Nedel WL, Deutschendorf C.	JAMA. 2018 Feb 13;319(6):614. doi: 10.1001/jama.2017.20406. No abstract available.		29450518
Early Resuscitation for Adults With Sepsis in a Low-income Country-Reply.	Semler MW, Andrews B, Bernard GR.	JAMA. 2018 Feb 13;319(6):614-615. doi: 10.1001/jama.2017.20410. No abstract available.		29450521
Early risk factors for sepsis in patients with severe blunt trauma.	Flores JM, Jimֳ©nez PI, Rincֳ³n MD, Mֳ¡rquez JA, Navarro H, Arteta D, Murillo F.	Injury. 2001 Jan;32(1):5-12.		11164394
Early surgical decompression in the management of electrical injuries.	Holliman CJ, Saffle JR, Kravitz M, Warden GD.	Am J Surg. 1982 Dec;144(6):733-9. No abstract available.		7149133
Early therapy with IgM-enriched polyclonal immunoglobulin in patients with septic shock	Cavazzuti I., Serafini G., Busani S., Rinaldi L., Biagioni E., Buoncristiano M., Girardis M.	Intensive Care Medicine (2014) 40:12 (1888-1896). Date of Publication: 21 Nov 2014		25217146
Early trauma induced coagulopathy (ETIC): prevalence across the injury spectrum.	MacLeod JB, Winkler AM, McCoy CC, Hillyer CD, Shaz BH.	Injury. 2014 May;45(5):910-5. doi: 10.1016/j.injury.2013.11.004. Epub 2013 Nov 20.		24438827
Early trauma management skills in Australian general practitioners	Lopez D.G., Hamdorf J.M., Ward A.M., Emery J.	ANZ Journal of Surgery (2006) 76:10 (894-897). Date of Publication: October 2006		17007618
Early use of small-dose vasopressin for unstable hemodynamics in an acute brain injury patient refractory to catecholamine treatment: a case report.	Yeh CC, Wu CT, Lu CH, Yang CP, Wong CS.	Anesth Analg. 2003 Aug;97(2):577-9, table of contents.		12873956
Early use of vasopressors after injury: caution before constriction.	Sperry JL, Minei JP, Frankel HL, West MA, Harbrecht BG, Moore EE, Maier RV, Nirula R.	J Trauma. 2008 Jan;64(1):9-14. doi: 10.1097/TA.0b013e31815dd029.		18188092
Early, fatal disseminated intravascular coagulation in a patient with 60 per cent burns.	Padubidri AN, Rayner CR.	Burns. 1996 May;22(3):246-9.		8726269
Early, Goal-Directed Therapy for Septic Shock - A Patient-Level Meta-Analysis.	PRISM Investigators., Rowan KM, Angus DC, Bailey M, Barnato AE, Bellomo R, Canter RR, Coats TJ, Delaney A, Gimbel E, Grieve RD, Harrison DA, Higgins AM, Howe B, Huang DT, Kellum JA, Mouncey PR, Music E, Peake SL, Pike F, Reade MC, Sadique MZ, et al.	N Engl J Med. 2017 Jun 8;376(23):2223-2234. doi: 10.1056/NEJMoa1701380. Epub 2017 Mar 21.		28320242
Early-onset pneumonia after liver transplant: Microbial causes, risk factors, and outcomes, Mansoura University, Egypt, experience	El-Badrawy M.K., Ali R.E.-M., Yassen A., Elela M.A.A., Elmorsey R.A.	Experimental and Clinical Transplantation (2017) 15:5 (547-553). Date of Publication: 1 Oct 2017		28697720
Earthquake injuries and the use of ketamine for surgical procedures: The Kashmir experience	Mulvey J.M., Qadri A.A., Maqsood M.A.	Anaesthesia and Intensive Care (2006) 34:4 (489-494). Date of Publication: August 2006		16913348
Eating disorders should be considered in the differential diagnosis of patients presenting with acute kidney injury and electrolyte derangement	Talbot B.E.M., Lawman S.H.A.	BMJ Case Reports (2014) Article Number: 203218. Date of Publication: 20 Mar 2014		24654247
Echocardiographic prediction of volume responsiveness in critically ill patients with spontaneously breathing activity.	Lamia B, Ochagavia A, Monnet X, Chemla D, Richard C, Teboul JL.	Intensive Care Med. 2007 Jul;33(7):1125-1132. doi: 10.1007/s00134-007-0646-7. Epub 2007 May 17.		17508199
Economic impact of a prescribing protocol in an intensive care unit	Blanc P., Gainnier M., Granier I., Guigues V., Boussuges A., Geissler A., Durand-Gasselin J.	Annales Francaises d'Anesthesie et de Reanimation (1997) 16:7 (873-877). Date of Publication: 1997		9750617
Economic implications of an evidence-based sepsis protocol: can we improve outcomes and lower costs?	Shorr AF, Micek ST, Jackson WL Jr, Kollef MH.	Crit Care Med. 2007 May;35(5):1257-62.		17414080
ED bedside point-of-care lactate in patients with suspected sepsis is associated with reduced time to iv fluids and mortality.	Singer AJ, Taylor M, LeBlanc D, Williams J, Thode HC Jr.	Am J Emerg Med. 2014 Sep;32(9):1120-4. doi: 10.1016/j.ajem.2014.06.027. Epub 2014 Jul 1.		25082597
Effect and mechanism of hydrocortisone on organ function in patients with severe burns.	de Leeuw K, Niemeijer AS, Eshuis J, Nieuwenhuis MK, Beerthuizen GI, Janssen WM.	J Crit Care. 2016 Dec;36:200-206. doi: 10.1016/j.jcrc.2016.06.007. Epub 2016 Jun 23.		27546772
Effect of 0.9% Saline or Plasma-Lyte 148 as Crystalloid Fluid Therapy in the Intensive Care Unit on Blood Product Use and Postoperative Bleeding After Cardiac Surgery.	Reddy SK, Bailey MJ, Beasley RW, Bellomo R, Mackle DM, Psirides AJ, Young PJ.	J Cardiothorac Vasc Anesth. 2017 Oct;31(5):1630-1638. doi: 10.1053/j.jvca.2017.04.023. Epub 2017 Apr 15.		28774642
Effect of 1-28 alpha-h atrial natriuretic peptide on acute renal failure in cadaveric renal transplantation.	Gianello P, Carlier M, Jamart J, Hulhoven R, Bernheim J, Bernard A, Ketelslegers JM, Squifflet JP.	Clin Transplant. 1995 Dec;9(6):481-9.		8645892
Effect of a Buffered Crystalloid Solution vs Saline on Acute Kidney Injury Among Patients in the Intensive Care Unit: The SPLIT Randomized Clinical Trial.	Young P, Bailey M, Beasley R, Henderson S, Mackle D, McArthur C, McGuinness S, Mehrtens J, Myburgh J, Psirides A, Reddy S, Bellomo R; SPLIT Investigators.; ANZICS CTG..	JAMA. 2015 Oct 27;314(16):1701-10. doi: 10.1001/jama.2015.12334. Erratum in: JAMA. 2015 Dec 15;314(23):2570.		26444692
Effect of a chimeric antibody to tumor necrosis factor-α on cytokine and physiologic responses in patients with severe sepsis - A randomized, clinical trial	Clark M.A.	Critical Care Medicine (1998) 26:10 (1650-1659). Date of Publication: 1998		9781721
Effect of adding dopexamine to intraoperative volume expansion in patients undergoing major elective abdominal surgery.	Stone MD, Wilson RJ, Cross J, Williams BT.	Br J Anaesth. 2003 Nov;91(5):619-24.		14570781
Effect of alcohol intoxication on hemodynamic physiology and outcome in patients with traumatic cardiac tamponade	MacD Hewitt P., Hickman R., Knottenbelt J.D.	Journal of Trauma - Injury, Infection and Critical Care (1999) 47:2 (346-351). Date of Publication: August 1999		10452472
Effect of an altered fluid regimen of extravascular lung water in advanced septic shock states.	Zadrobilek E, Evstatieva V, Sporn P, Steinbereithner K.	Prog Clin Biol Res. 1989;308:803-8. No abstract available.		2780732
Effect of an Early Resuscitation Protocol on In-hospital Mortality Among Adults With Sepsis and Hypotension: A Randomized Clinical Trial.	Andrews B, Semler MW, Muchemwa L, Kelly P, Lakhi S, Heimburger DC, Mabula C, Bwalya M, Bernard GR.	JAMA. 2017 Oct 3;318(13):1233-1240. doi: 10.1001/jama.2017.10913.		28973227
Effect of baseline serum albumin concentration on outcome of resuscitation with albumin or saline in patients in intensive care units: analysis of data from the saline versus albumin fluid evaluation (SAFE) study.	SAFE Study Investigators., Finfer S, Bellomo R, McEvoy S, Lo SK, Myburgh J, Neal B, Norton R.	BMJ. 2006 Nov 18;333(7577):1044. Epub 2006 Oct 13.		17040925
Effect of crystalloid resuscitation and inhalation injury on extravascular lung water: Clinical implications	Holm C., Tegeler J., Mayr M., Pfeiffer U., Von Donnersmarck G.H., Mühlbauer W.	Chest (2002) 121:6 (1956-1962). Date of Publication: 2002		12065363
Effect of dopexamine on outcome after major abdominal surgery: a prospective, randomized, controlled multicenter study. European Multicenter Study Group on Dopexamine in Major Abdominal Surgery.	Takala J, Meier-Hellmann A, Eddleston J, Hulstaert P, Sramek V.	Crit Care Med. 2000 Oct;28(10):3417-23.		11057795
Effect of Early Vasopressin vs Norepinephrine on Kidney Failure in Patients With Septic Shock: The VANISH Randomized Clinical Trial.	Gordon AC, Mason AJ, Thirunavukkarasu N, Perkins GD, Cecconi M, Cepkova M, Pogson DG, Aya HD, Anjum A, Frazier GJ, Santhakumaran S, Ashby D, Brett SJ; VANISH Investigators..	JAMA. 2016 Aug 2;316(5):509-18. doi: 10.1001/jama.2016.10485.		27483065
Effect of early vs delayed initiation of renal replacement therapy on mortality in critically ill patients with acute kidney injury: The elain randomized clinical trial	Zarbock A., Kellum J.A., Schmidt C., Van Aken H., Wempe C., Pavenstädt H., Boanta A., Gerß J., Meersch M.	JAMA - Journal of the American Medical Association (2016) 315:20 (2190-2199). Date of Publication: 24 May 2016		27209269
Effect of emergency medical technician certification for all prehospital personnel in a Latin American city.	Arreola-Risa C, Vargas J, Contreras I, Mock C.	J Trauma. 2007 Oct;63(4):914-9.		18090026
Effect of fluid loading with saline or colloids on pulmonary permeability, oedema and lung injury score after cardiac and major vascular surgery.	Verheij J, van Lingen A, Raijmakers PG, Rijnsburger ER, Veerman DP, Wisselink W, Girbes AR, Groeneveld AB.	Br J Anaesth. 2006 Jan;96(1):21-30. Epub 2005 Nov 25.		16311279
Effect of fluid resuscitation on adhesion molecule and hemodynamics in patients with severe sepsis	Fang X.-L., Fang Q., Cai G.-L., Yan J.	Chinese Critical Care Medicine (2006) 18:9 (539-541). Date of Publication: September 2006		16959151
Effect of fluid therapy on prevention of acute renal failure in Bam earthquake crush victims.	Sagheb MM, Sharifian M, Roozbeh J, Moini M, Gholami K, Sadeghi H.	Ren Fail. 2008;30(9):831-5. doi: 10.1080/08860220802353785.		18925519
Effect of human albumin administration on clinical outcome and hospital cost in patients with subarachnoid hemorrhage	Suarez J.I., Shannon L., Zaida O.O., Suri M.F., Singh G., Lynch G., Selman W.R.	Journal of Neurosurgery (2004) 100:4 (585-590). Date of Publication: April 2004		15070109
Effect of hydration with or without n-acetylcysteine on contrast induced nephropathy in patients undergoing coronary angiography and percutaneous coronary intervention.	Awal A, Ahsan SA, Siddique MA, Banerjee S, Hasan MI, Zaman SM, Arzu J, Subedi B.	Mymensingh Med J. 2011 Apr;20(2):264-9.		21522098
Effect of Hydroxyethyl Starch on Acute Kidney Injury After Living Donor Hepatectomy.	Kim SK, Choi SS, Sim JH, Baik J, Hwang S, Lee SG, Kim YK.	Transplant Proc. 2016 Jan-Feb;48(1):102-6. doi: 10.1016/j.transproceed.2015.12.016.		26915851
Effect of Hydroxyethyl Starch on Outcomes in High-Risk Vascular Surgery Patients: A Retrospective Analysis.	Green RS, Butler MB, Hicks SD, Erdogan M.	J Cardiothorac Vasc Anesth. 2016 Aug;30(4):967-72. doi: 10.1053/j.jvca.2016.02.007. Epub 2016 Feb 12.		27222051
Effect of hydroxyethylstarch on renal function in cardiac surgery: a large scale retrospective study.	Wiesen P, Canivet JL, Ledoux D, Roediger L, Damas P.	Acta Anaesthesiol Belg. 2005;56(3):257-63.		16265828
Effect of inhalation injury on fluid resuscitation requirements after thermal injury.	Navar PD, Saffle JR, Warden GD.	Am J Surg. 1985 Dec;150(6):716-20.		4073365
Effect of intravenous atrial natriuretic peptide on pulmonary dysfunction and renal function following burn shock	Oda J., Kasai K., Noborio M., Aoki Y., Yamashita K., Inoue T., Ueyama M., Yukioka T.	Journal of Trauma - Injury, Infection and Critical Care (2009) 66:5 (1281-1285). Date of Publication: May 2009		19430227
Effect of intravenous propacetamol on blood pressure in febrile critically ill patients	Hersch M., Raveh D., Izbicki G.	Pharmacotherapy (2008) 28:10 (1205-1210). Date of Publication: October 2008		18823215
Effect of intravenously administered fluid on hemodynamic change and respiratory function in extensive thermal injury.	Yoshioka T, Maemura K, Ohhashi Y, Sugimoto H, Takahashi M, Sugimoto T.	Surg Gynecol Obstet. 1980 Oct;151(4):503-7.		7414460
Effect of large volume replacement with balanced electrolyte solutions on extravascular lung water in surgical patients with sepsis syndrome.	Zadrobilek E, Hackl W, Sporn P, Steinbereithner K.	Intensive Care Med. 1989;15(8):505-10.		2607037
Effect of large volume replacement with crystalloids on extravascular lung water in human septic shock syndrome.	Zadrobilek E, Hackl W, Sporn P, Steinbereithner K.	Prog Clin Biol Res. 1989;308:809-13. No abstract available.		2780733
Effect of medium tonicity and dextran on neutrophil function in vitro.	Fahrner SL, Shackford SR, Bourguignon P, Bednar M, Shatney-Leach L.	J Trauma. 2002 Feb;52(2):285-92.		11834990
Effect of oral rehydration solution on fatigue during outdoor work in a hot environment: a randomized crossover study.	Ishikawa T, Tamura H, Ishiguro H, Yamaguchi K, Minami K.	J Occup Health. 2010;52(4):209-15. Epub 2010 Jun 14.		20551583
Effect of penehyclidine hydrochloride on patients with acute lung injury and its mechanisms	Li B.-Q., Sun H.-C., Nie S.-N., Shao D.-B., Liu H.-M., Qian X.-M.	Chinese Journal of Traumatology - English Edition (2010) 13:6 (329-335). Date of Publication: December 2010		21126389
Effect of perioperative fluid therapy on early phase prognosis after liver transplantation	Jiang G.-Q., Peng M.-H., Yang D.-H.	Hepatobiliary and Pancreatic Diseases International (2008) 7:4 (367-372). Date of Publication: August 2008		18693171
Effect of Perioperative Goal-Directed Hemodynamic Resuscitation Therapy on Outcomes Following Cardiac Surgery: A Randomized Clinical Trial and Systematic Review.	Osawa EA, Rhodes A, Landoni G, Galas FR, Fukushima JT, Park CH, Almeida JP, Nakamura RE, Strabelli TM, Pileggi B, Leme AC, Fominskiy E, Sakr Y, Lima M, Franco RA, Chan RP, Piccioni MA, Mendes P, Menezes SR, Bruno T, Gaiotto FA, Lisboa LA, et al.	Crit Care Med. 2016 Apr;44(4):724-33. doi: 10.1097/CCM.0000000000001479.		26646462
Effect of prehospital advanced life support on outcomes of major trauma patients	Eckstein M., Chan L., Schneir A., Palmer R.	Journal of Trauma - Injury, Infection and Critical Care (2000) 48:4 (643-648). Date of Publication: April 2000		10780596
Effect of rhubarb on extravascular lung water in patients with acute respiratory distress syndrome	He J., Si X., Ji M., Huang J., Zheng W., Wang J., Wang J., Zhu L.	Revista da Associacao Medica Brasileira (2017) 63:5 (435-440). Date of Publication: 1 May 2017		28724041
Effect of saline 0.9% or Plasma-Lyte 148 therapy on feeding intolerance in patients receiving nasogastric enteral nutrition.	Reddy S, Bailey M, Beasley R, Bellomo R, Mackle D, Psirides A, Young P.	Crit Care Resusc. 2016 Sep;18(3):198-204.		27604334
Effect of smoke inhalation injury on fluid requirement in burn resuscitation.	Inoue T, Okabayashi K, Ohtani M, Yamanoue T, Wada S, Iida K.	Hiroshima J Med Sci. 2002 Mar;51(1):1-5.		11999455
Effect of synchronized, systolic, lower body, positive pressure on hemodynamics in human septic shock. A pilot study.	Gunter JP, deBoisblanc BP, Rust BS, Johnson WD, Summer WR.	Am J Respir Crit Care Med. 1995 Mar;151(3 Pt 1):719-23.		7881661
Effect of the amount of intraoperative fluid administration on postoperative pulmonary complications following anatomic lung resections.	Arslantas MK, Kara HV, Tuncer BB, Yildizeli B, Yuksel M, Bostanci K, Bekiroglu N, Kararmaz A, Cinel I, Batirel HF.	J Thorac Cardiovasc Surg. 2015 Jan;149(1):314-20, 321.e1. doi: 10.1016/j.jtcvs.2014.08.071. Epub 2014 Sep 18.		25304302
Effect of two volume responsiveness evaluation methods on fluid resuscitation and prognosis in septic shock patients.	Xu Q, Yan J, Cai G, Chen J, Li L, Hu C.	Chin Med J (Engl). 2014;127(3):483-7.		24451954
Effect of weekend admission on mortality associated with severe acute kidney injury in England: A propensity score matched, population-based study.	Kolhe NV, Fluck RJ, Taal MW.	PLoS One. 2017 Oct 10;12(10):e0186048. doi: 10.1371/journal.pone.0186048. eCollection 2017.		29016687
Effectiveness of burns resuscitation using two different formulae.	Murison MS, Laitung JK, Pigott RW.	Burns. 1991 Dec;17(6):484-9.		1793499
Effectiveness of daily fluid balance charting in comparison to the measurement of body weight when used in guiding fluid therapy for critically ill adult patients: a systematic review protocol.	Davies H, Leslie G, Morgan D.	JBI Database System Rev Implement Rep. 2015 Apr 17;13(3):111-23. doi: 10.11124/jbisrir-2015-2010. Review. No abstract available.		26447053
Effectiveness of dextran 70 versus Ringer's acetate in traumatic shock and adult respiratory distress syndrome.	Modig J.	Crit Care Med. 1986 May;14(5):454-7.		2421976
Effectiveness of epidural analgesia following open liver resection.	Revie EJ, Massie LJ, McNally SJ, McKeown DW, Garden OJ, Wigmore SJ.	HPB (Oxford). 2011 Mar;13(3):206-11. doi: 10.1111/j.1477-2574.2010.00274.x.		21309939
Effectiveness of sepsis bundle application in cirrhotic patients with septic shock: A single-center experience	Rinaldi L., Ferrari E., Marietta M., Donno L., Trevisan D., Codeluppi M., Busani S., Girardis M.	Journal of Critical Care (2013) 28:2 (152-157). Date of Publication: April 2013		22884534
Effectiveness of therapeutic plasma exchange in patients with intermediate syndrome due to organophosphate intoxication	Yilmaz M., Sebe A., Ay M.O., Gumusay U., Topal M., Atli M., Icme F., Satar S.	American Journal of Emergency Medicine (2013) 31:6 (953-957). Date of Publication: June 2013		23685057
Effectiveness of treatments for severe sepsis: a prospective, multicenter, observational study.	Ferrer R, Artigas A, Suarez D, Palencia E, Levy MM, Arenzana A, Pֳ©rez XL, Sirvent JM; Edusepsis Study Group..	Am J Respir Crit Care Med. 2009 Nov 1;180(9):861-6. doi: 10.1164/rccm.200812-1912OC. Epub 2009 Aug 20.		19696442
Effects of a hydroxyethylstarch solution on plasma colloid osmotic pressure in acutely ill patients.	Mbaba Mena J, De Backer D, Vincent JL.	Acta Anaesthesiol Belg. 2000;51(1):39-42.		10806521
Effects of a predominantly hydroxyethyl starch (HES)-based and a predominantly non HES-based fluid therapy on renal function in surgical ICU patients.	Schabinski F, Oishi J, Tuche F, Luy A, Sakr Y, Bredle D, Hartog C, Reinhart K.	Intensive Care Med. 2009 Sep;35(9):1539-47. doi: 10.1007/s00134-009-1509-1. Epub 2009 Jun 17.		19533095
Effects of cardiac output levels on the measurement of transpulmonary thermodilution cardiac output in patients with acute respiratory distress syndrome.	Huang CC, Chen NH, Li LF, Yang CT, Hsiao HF, Chen YH, Lin HL, Kao KC.	J Trauma Acute Care Surg. 2012 Nov;73(5):1236-41. doi: 10.1097/TA.0b013e31825dead7.		22914086
Effects of Chronic Antihypertensives on Vasopressor Dosing in Septic Shock	DeMott J.M., Patel G., Lat I.	Annals of Pharmacotherapy (2018) 52:1 (40-47). Date of Publication: 1 Jan 2018		28799416
Effects of dextran and crystalloids on subcutaneous oxygen tension and collagen accumulation. A randomized study in surgical patients.	Hartmann M, Jֳ¶nsson K, Zederfeldt B.	Eur Surg Res. 1993;25(5):270-7.		7691604
Effects of differences in percent total body surface area estimation on fluid resuscitation of transferred burn patients.	Freiburg C, Igneri P, Sartorelli K, Rogers F.	J Burn Care Res. 2007 Jan-Feb;28(1):42-8.		17211199
Effects of different energy intakes on nitrogen balance in patients with acute renal failure: A pilot study	Fiaccadori E., Maggiore U., Rotelli C., Giacosa R., Picetti E., Parenti E., Meschi T., Borghi L., Tagliavini D., Cabassi A.	Nephrology Dialysis Transplantation (2005) 20:9 (1976-1980). Date of Publication: September 2005		15998652
Effects of different resuscitation fluid on severe acute pancreatitis.	Zhao G, Zhang JG, Wu HS, Tao J, Qin Q, Deng SC, Liu Y, Liu L, Wang B, Tian K, Li X, Zhu S, Wang CY.	World J Gastroenterol. 2013 Apr 7;19(13):2044-52. doi: 10.3748/wjg.v19.i13.2044.		23599623
Effects of dobutamine on oxygen consumption in septic patients. Direct versus indirect determinations.	De Backer D, Moraine JJ, Berre J, Kahn RJ, Vincent JL.	Am J Respir Crit Care Med. 1994 Jul;150(1):95-100.		8025780
Effects of early enteral arginine supplementation on resuscitation of severe burn patients.	Yan H, Peng X, Huang Y, Zhao M, Li F, Wang P.	Burns. 2007 Mar;33(2):179-84. Epub 2006 Nov 27.		17125930
Effects of early enteral nutrition on T helper lymphocytes of surgical septic patients	Sun J.-K., Yuan S.-T., Mu X.-W., Zhang W.-H., Liu Y., Zou L., Wang X., Zheng S.-Y.	Medicine (United States) (2017) 96:32. Date of Publication: 1 Aug 2017		28796054
Effects of early high-volume continuous venovenous hemofiltration on survival and recovery of renal function in intensive care patients with acute renal failure: a prospective, randomized trial.	Bouman CS, Oudemans-Van Straaten HM, Tijssen JG, Zandstra DF, Kesecioglu J.	Crit Care Med. 2002 Oct;30(10):2205-11.		12394945
Effects of epinephrine on hemodynamics and oxygen metabolism in dopamine-resistant septic shock.	Bollaert PE, Bauer P, Audibert G, Lambert H, Larcan A.	Chest. 1990 Oct;98(4):949-53.		2209154
Effects of fluid administration on arterial load in septic shock patients.	Monge Garcֳ­a MI, Guijo Gonzֳ¡lez P, Gracia Romero M, Gil Cano A, Oscier C, Rhodes A, Grounds RM, Cecconi M.	Intensive Care Med. 2015 Jul;41(7):1247-55. doi: 10.1007/s00134-015-3898-7. Epub 2015 Jun 11.		26077088
Effects of fluid administration on renal perfusion in critically ill patients.	Moussa MD, Scolletta S, Fagnoul D, Pasquier P, Brasseur A, Taccone FS, Vincent JL, De Backer D.	Crit Care. 2015 Jun 12;19:250. doi: 10.1186/s13054-015-0963-0.		26070308
Effects of fluid challenge on gastric mucosal PCO2 in septic patients.	Silva E, De Backer D, Creteur J, Vincent JL.	Intensive Care Med. 2004 Mar;30(3):423-9. Epub 2004 Jan 13.		14722633
Effects of fluid restriction on measures of circulatory efficacy in adults with septic shock.	Hjortrup PB, Haase N, Wetterslev J, Lange T, Bundgaard H, Rasmussen BS, Dey N, Wilkman E, Christensen L, Lodahl D, Bestle M, Perner A.	Acta Anaesthesiol Scand. 2017 Apr;61(4):390-398. doi: 10.1111/aas.12862. Epub 2017 Feb 1.		28150304
Effects of fluid resuscitation methods on burn trauma-induced oxidative stress.	Foldi V, Csontos C, Bogar L, Roth E, Lantos J.	J Burn Care Res. 2009 Nov-Dec;30(6):957-66. doi: 10.1097/BCR.0b013e3181bfb75e.		19826270
Effects of fluid resuscitation methods on the pro- and anti-inflammatory cytokines and expression of adhesion molecules after burn injury.	Foldi V, Lantos J, Bogar L, Roth E, Weber G, Csontos C.	J Burn Care Res. 2010 May-Jun;31(3):480-91. doi: 10.1097/BCR.0b013e3181db527a.		20354448
Effects of fluid resuscitation with colloids vs crystalloids on mortality in critically ill patients presenting with hypovolemic shock: the CRISTAL randomized trial.	Annane D, Siami S, Jaber S, Martin C, Elatrous S, Declֳ¨re AD, Preiser JC, Outin H, Trochֳ© G, Charpentier C, Trouillet JL, Kimmoun A, Forceville X, Darmon M, Lesur O, Reignier J, Abroug F, Berger P, Clec'h C, Cousson J, Thibault L, Chevret S; et al.	JAMA. 2013 Nov 6;310(17):1809-17. doi: 10.1001/jama.2013.280502. Erratum in: JAMA. 2013 Mar 12;311(10):1071. Rֳ©gnier, Jean [corrected to Reignier, Jean]; Cle'h, Christophe [corrected to Clec'h, Christophe].		24108515
Effects of fluid resuscitation with synthetic colloids or crystalloids alone on shock reversal, fluid balance, and patient outcomes in patients with severe sepsis: a prospective sequential analysis.	Bayer O, Reinhart K, Kohl M, Kabisch B, Marshall J, Sakr Y, Bauer M, Hartog C, Schwarzkopf D, Riedemann N.	Crit Care Med. 2012 Sep;40(9):2543-51.		22903091
Effects of Fluid Treatment With Hydroxyethyl Starch on Renal Function in Patients With Aneurysmal Subarachnoid Hemorrhage.	Kunze E, Stetter C, Willner N, Koehler S, Kilgenstein C, Ernestus RI, Kranke P, Muellenbach RM, Westermaier T.	J Neurosurg Anesthesiol. 2016 Jul;28(3):187-94. doi: 10.1097/ANA.0000000000000205.		26147464
Effects of fluids on microvascular perfusion in patients with severe sepsis.	Ospina-Tascon G, Neves AP, Occhipinti G, Donadello K, Bֳ¼chele G, Simion D, Chierego ML, Silva TO, Fonseca A, Vincent JL, De Backer D.	Intensive Care Med. 2010 Jun;36(6):949-55. doi: 10.1007/s00134-010-1843-3. Epub 2010 Mar 11.		20221744
Effects of hetastarch and albumin on coagulation in patients with septic shock.	Falk JL, Rackow EC, Astiz ME, Weil MH.	J Clin Pharmacol. 1988 May;28(5):412-5.		2455740
Effects of high doses of selenium, as sodium selenite, in septic shock: A placebo-controlled, randomized, double-blind, phase II study	Forceville X., Laviolle B., Annane D., Vitoux D., Bleichner G., Korach J.-M., Cantais E., Georges H., Soubirou J.-L., Combes A., Bellissant E.	Critical Care (2007) 11 Article Number: R73. Date of Publication: 6 Jul 2007		17617901
Effects of high-dose fentanyl on fluid and vasopressor requirements after cardiac surgery.	Tuman KJ, Keane DM, Spiess BD, McCarthy RJ, Silins AI, Ivankovich AD.	J Cardiothorac Anesth. 1988 Aug;2(4):419-29.		17171925
Effects of hydration in contrast-induced acute kidney injury after primary angioplasty: a randomized, controlled trial.	Maioli M, Toso A, Leoncini M, Micheletti C, Bellandi F.	Circ Cardiovasc Interv. 2011 Oct 1;4(5):456-62. doi: 10.1161/CIRCINTERVENTIONS.111.961391. Epub 2011 Oct 4.		21972403
Effects of hydroxyethyl starch 130/0.42 vs. Ringer's acetate on cytokine levels in severe sepsis.	Anthon CT, Mֳ¼ller RB, Haase N, Hjortrup PB, Mֳ¸ller K, Lange T, Wetterslev J, Perner A.	Acta Anaesthesiol Scand. 2017 Sep;61(8):904-913. doi: 10.1111/aas.12929. Epub 2017 Jun 26.		28653377
Effects of hydroxyethyl starch administration on renal function in critically ill patients.	Sakr Y, Payen D, Reinhart K, Sipmann FS, Zavala E, Bewley J, Marx G, Vincent JL.	Br J Anaesth. 2007 Feb;98(2):216-24.		17251213
Effects of hydroxyethylstarch and gelatin on renal function in severe sepsis: a multicentre randomised study.	Schortgen F, Lacherade JC, Bruneel F, Cattaneo I, Hemery F, Lemaire F, Brochard L.	Lancet. 2001 Mar 24;357(9260):911-6.		11289347
Effects of hypertonic dextran in hypovolaemic shock: a prospective clinical trial.	Alpar EK, Killampalli VV.	Injury. 2004 May;35(5):500-6.		15081328
Effects of Increasing Hydrocortisone to 300ג€mg Per Day in the Treatment of Septic Shock: a Pilot Study.	Hyvernat H, Barel R, Gentilhomme A, Cֳ©sari-Giordani JF, Freche A, Kaidomar M, Goubaux B, Pradier C, Dellamonica J, Bernardin G.	Shock. 2016 Nov;46(5):498-505.		27405061
Effects of intraoperative colloid administration on outcome in a population-based general surgical cohort: a propensity score analysis.	Canet J, Sabatֳ© S, Mazo V.	Minerva Anestesiol. 2013 Aug;79(8):891-905. Epub 2013 May 6.		23652169
Effects of pentastarch and albumin infusion on cardiorespiratory function and coagulation in patients with severe sepsis and systemic hypoperfusion.	Rackow EC, Mecher C, Astiz ME, Griffel M, Falk JL, Weil MH.	Crit Care Med. 1989 May;17(5):394-8.		2468447
Effects of perfusion pressure on tissue perfusion in septic shock.	LeDoux D, Astiz ME, Carpati CM, Rackow EC.	Crit Care Med. 2000 Aug;28(8):2729-32.		10966242
Effects of plasma expansion with albumin and paracentesis on haemodynamics and kidney function in critically ill cirrhotic patients with tense ascites and hepatorenal syndrome: a prospective uncontrolled trial.	Umgelter A, Reindl W, Wagner KS, Franzen M, Stock K, Schmid RM, Huber W.	Crit Care. 2008;12(1):R4. doi: 10.1186/cc6765. Epub 2008 Jan 15.		18197961
Effects of prostaglandin E1 in postoperative surgical patients with circulatory deficiency.	Appel PL, Shoemaker WC, Kram HB.	Chest. 1991 Apr;99(4):945-50.		2009800
Effects of restricting perioperative use of intravenous chloride on kidney injury in patients undergoing cardiac surgery: the LICRA pragmatic controlled clinical trial.	McIlroy D, Murphy D, Kasza J, Bhatia D, Wutzlhofer L, Marasco S.	Intensive Care Med. 2017 Jun;43(6):795-806. doi: 10.1007/s00134-017-4772-6. Epub 2017 Mar 25.		28343236
Effects of resuscitation with crystalloid fluids on cardiac function in patients with severe sepsis.	Fang ZX, Li YF, Zhou XQ, Zhang Z, Zhang JS, Xia HM, Xing GP, Shu WP, Shen L, Yin GQ.	BMC Infect Dis. 2008 Apr 17;8:50. doi: 10.1186/1471-2334-8-50.		18419825
Effects of saline or albumin resuscitation on standard coagulation tests.	Bellomo R, Morimatsu H, Presneill J, French C, Cole L, Story D, Uchino S, Naka T, Finfer S, Cooper DJ, Myburgh J; SAFE Study Investigators and the Australian and New Zealand Intensive Care Society Clinical Trials Group..	Crit Care Resusc. 2009 Dec;11(4):250-6.		20001872
Effects of treatment on the mortality rate in septicaemia.	Chalmers JP, Tiller DJ.	Br Med J. 1969 May 10;2(5653):338-41.		5768457
Effects of volumetric vs. pressure-guided fluid therapy on postoperative inflammatory response: a prospective, randomized clinical trial.	Szakmany T, Toth I, Kovacs Z, Leiner T, Mikor A, Koszegi T, Molnar Z.	Intensive Care Med. 2005 May;31(5):656-63. Epub 2005 Apr 6.		15812629
Efficacy and safety of emergency non-invasive pelvic ring stabilisation	Toth L., King K.L., McGrath B., Balogh Z.J.	Injury (2012) 43:8 (1330-1334). Date of Publication: August 2012		22677220
Efficacy and safety of the EZ-IOג„¢ intraosseous device: Out-of-hospital implementation of a management algorithm for difficult vascular access.	Gazin N, Auger H, Jabre P, Jaulin C, Lecarpentier E, Bertrand C, Margenet A, Combes X.	Resuscitation. 2011 Jan;82(1):126-9. doi: 10.1016/j.resuscitation.2010.09.008. Epub 2010 Oct 14.		20947238
Efficacy of active core rewarming using fluid heating system HOTLINE™ before and during the operation in a patient with for panperitonitis in state of shock and hypothermia	Myojo Y., Tohyama K., Taki Y., Kimoto F.	Japanese Journal of Anesthesiology (2002) 51:10 (1142-1144). Date of Publication: 1 Oct 2002		12428325
Efficacy of allopurinol pretreatment for prevention of contrast-induced nephropathy: a randomized controlled trial.	Erol T, Tekin A, Katִ±rcִ±baֵִ± MT, Sezgin N, Bilgi M, Tekin G, Zֳ¼mrֳ¼tdal A, Sezgin AT, Mֳ¼derrisoִlu H.	Int J Cardiol. 2013 Aug 20;167(4):1396-9. doi: 10.1016/j.ijcard.2012.04.068. Epub 2012 May 8.		22572633
Efficacy of an extravascular lung water-driven negative fluid balance protocol.	Dֳ­az-Rubia L, Ramos-Sֳ¡ez S, Vֳ¡zquez-Guillamet R, Guerrero-Lֳ³pez F, Pino-Sֳ¡nchez F, Garcֳ­a-Delgado M, Gֳ³mez-Jimֳ©nez FJ, Fernֳ¡ndez-Mondֳ©jar E.	Med Intensiva. 2015 Aug-Sep;39(6):345-51. doi: 10.1016/j.medin.2014.07.008. Epub 2014 Oct 7. English, Spanish.		25305240
Efficacy of ascorbic acid, N-acetylcysteine, or combination of both on top of saline hydration versus saline hydration alone on prevention of contrast-Induced nephropathy: a prospective randomized study.	Albabtain MA, Almasood A, Alshurafah H, Alamri H, Tamim H.	J Interv Cardiol. 2013 Feb;26(1):90-6. doi: 10.1111/j.1540-8183.2012.00767.x. Epub 2012 Sep 20.		22994682
Efficacy of continuous renal replacement therapy in the treatment of severe acute pancreatitis associated acute respiratory distress syndrome	Cui H.-X., Xu J.-Y., Li M.-Q.	European Review for Medical and Pharmacological Sciences (2014) 18:17 (2523-2526). Date of Publication: 2014		25268099
Efficacy of hetastarch in the resuscitation of patients with multisystem trauma and shock.	Shatney CH, Deepika K, Militello PR, Majerus TC, Dawson RB.	Arch Surg. 1983 Jul;118(7):804-9.		6190466
Efficacy of hypertonic 7.5% saline and 6% dextran-70 in treating trauma: A meta-analysis of controlled clinical studies	Wade C.E., Kramer G.C., Grady J.J., Fabian T.C., Younes R.N.	Surgery (1997) 122:3 (609-616). Date of Publication: September 1997		9308620
Efficacy of hypertonic saline dextran fluid resuscitation for patients with hypotension from penetrating trauma.	Wade CE, Grady JJ, Kramer GC.	J Trauma. 2003 May;54(5 Suppl):S144-8.		12768117
Efficacy of N-acetylcysteine and hydration versus placebo and hydration in decreasing contrast-induced renal dysfunction in patients undergoing coronary angiography with or without concomitant percutaneous coronary intervention.	Seyon RA, Jensen LA, Ferguson IA, Williams RG.	Heart Lung. 2007 May-Jun;36(3):195-204.		17509426
Efficacy of nicorandil treatment for prevention of contrast-induced nephropathy in high-risk patients undergoing cardiac catheterization: A prospective randomized controlled trial.	Iranirad L, Hejazi SF, Sadeghi MS, Jang SA.	Cardiol J. 2017;24(5):502-507. doi: 10.5603/CJ.a2017.0028. Epub 2017 Mar 10.		28281738
Efficacy of single-bolus administration of sodium bicarbonate to prevent contrast-induced nephropathy in patients with mild renal insufficiency undergoing an elective coronary procedure.	Tamura A, Goto Y, Miyamoto K, Naono S, Kawano Y, Kotoku M, Watanabe T, Kadota J.	Am J Cardiol. 2009 Oct 1;104(7):921-5. doi: 10.1016/j.amjcard.2009.05.034.		19766757
Efficacy of the EZ-IO needle driver for out-of-hospital intraosseous access--a preliminary, observational, multicenter study.	Schalk R, Schweigkofler U, Lotz G, Zacharowski K, Latasch L, Byhahn C.	Scand J Trauma Resusc Emerg Med. 2011 Oct 26;19:65. doi: 10.1186/1757-7241-19-65.		22029625
Electrical burns: a five-year experience--1985 Evans lecture.	Haberal M.	J Trauma. 1986 Feb;26(2):103-9.		3080600
Electro-acupuncture attenuates inflammatory responses and intraabdominal pressure in septic patients: A randomized controlled trial.	Meng JB, Jiao YN, Xu XJ, Lai ZZ, Zhang G, Ji CL, Hu MH.	Medicine (Baltimore). 2018 Apr;97(17):e0555. doi: 10.1097/MD.0000000000010555.		29703040
Electrolytes-Enriched Hemodiafiltration Solutions for Continuous Renal Replacement Therapy in Acute Kidney Injury: A Crossover Study	Besnard N., Serveaux M., Machado S., Daubin D., Brunot V., Amigues L., Landreau L., Jonquet O., Klouche K.	Blood Purification (2016) 42:1 (18-26). Date of Publication: 1 Jun 2016		26949936
Elevated Intraoperative Serum Lactate During Craniotomy Is Associated With New Neurological Deficit and Longer Length of Stay.	Brallier JW, Dalal PJ, McCormick PJ, Lin HM, Deiner SG.	J Neurosurg Anesthesiol. 2017 Oct;29(4):388-392. doi: 10.1097/ANA.0000000000000332.		27438799
Elevated orbital pressure: another untoward effect of massive resuscitation after burn injury.	Sullivan SR, Ahmadi AJ, Singh CN, Sires BS, Engrav LH, Gibran NS, Heimbach DM, Klein MB.	J Trauma. 2006 Jan;60(1):72-6.		16456438
Emergency burn treatment in Denmark.	Schlager D, Iserson KV.	J Emerg Med. 1988 Nov-Dec;6(6):517-9.		3221068
Emergency department crystalloid resuscitation of 1.5 L or more is associated with increased mortality in elderly and nonelderly trauma patients.	Ley EJ, Clond MA, Srour MK, Barnajian M, Mirocha J, Margulies DR, Salim A.	J Trauma. 2011 Feb;70(2):398-400. doi: 10.1097/TA.0b013e318208f99b.		21307740
Emergency department management of early sepsis: A national survey of emergency medicine and intensive care consultants	Jiwaji Z., Brady S., McIntyre L.A., Gray A., Walsh T.S.	Emergency Medicine Journal (2014) 31:12 (1000-1005). Date of Publication: 1 Dec 2014		24005642
Emergency Department Management of Sepsis Patients: A Randomized, Goal-Oriented, Noninvasive Sepsis Trial.	Kuan WS, Ibrahim I, Leong BS, Jain S, Lu Q, Cheung YB, Mahadevan M.	Ann Emerg Med. 2016 Mar;67(3):367-378.e3. doi: 10.1016/j.annemergmed.2015.09.010. Epub 2015 Oct 23.		26475246
Emergency department visits by children with sickle hemoglobinopathies: Factors associated with hospital admission	Frush K., Ware R.E., Kinney T.R.	Pediatric Emergency Care (1995) 11:1 (9-12). Date of Publication: 1995		7739971
Emergency diagnostic paracentesis to determine intraperitoneal fluid identity discovered on bedside ultrasound of unstable patients.	Blaivas M.	J Emerg Med. 2005 Nov;29(4):461-5.		16243208
Emergency intravenous access through the femoral vein.	Swanson RS, Uhlig PN, Gross PL, McCabe CJ.	Ann Emerg Med. 1984 Apr;13(4):244-7.		6703430
Emergency management of total scalp avulsion.	Hung YC, Huang JJ, Hsu CC.	Emerg Med J. 2009 Mar;26(3):225-6. doi: 10.1136/emj.2008.063495.		19234025
Emergency management of traumatic total scalp avulsion with microsurgical replantation	Jiang Z., Li S., Cao W.	Ulusal Travma ve Acil Cerrahi Dergisi (2014) 20:1 (66-70). Date of Publication: 2014		24639320
Emergency Medical Service (EMS) systems in developed and developing countries.	Roudsari BS, Nathens AB, Arreola-Risa C, Cameron P, Civil I, Grigoriou G, Gruen RL, Koepsell TD, Lecky FE, Lefering RL, Liberman M, Mock CN, Oestern HJ, Petridou E, Schildhauer TA, Waydhas C, Zargar M, Rivara FP.	Injury. 2007 Sep;38(9):1001-13. Epub 2007 Jun 20.		17583709
Emergency Resuscitation of Patients Enrolled in the US Diaspirin Cross-linked Hemoglobin (DCLHb) Clinical Efficacy Trial.	Sloan EP, Koenigsberg M, Weir WB, Clark JM, O'Connor R, Olinger M, Cydulka R.	Prehosp Disaster Med. 2015 Feb;30(1):54-61. doi: 10.1017/S1049023X14001174. Epub 2014 Dec 15.		25499006
Emergency splenectomy postelective colonoscopy.	Cullinane C, Gudyma J, McArdle G.	BMJ Case Rep. 2017 May 3;2017. pii: bcr-2016-219083. doi: 10.1136/bcr-2016-219083.		28473360
Emergency surgical intervention for severe corrosive injuries of the upper digestive tract.	Lai KH, Huang BS, Huang MH, Huang MS, Wu JK, Liu M, Lee CH.	Zhonghua Yi Xue Za Zhi (Taipei). 1995 Jul;56(1):40-6.		7553409
Emergency treatment of 16 patients with necrotizing fasciitis caused by vibrio vulnificus infection complicated with septic shock	Hong G.L., Wu B., Lu C.J., Li M.F., Zhao G.J., Lu Z.Q.	Chinese Medical Journal (2014) 127:10 (1984-1986). Date of Publication: 2014		24824268
Emergency treatment of penetrating, combined thoracic- and abdominal injury. Pre-hospital i.v. fluid therapy	Bayeff-Filloff M., Beck A., Lackner Chr.K., Waydhas C.	Unfallchirurg (2002) 105:11 (995-999). Date of Publication: 2002		12402125
Emergent burn care.	Harvey JS, Watkins GM, Sherman RT.	South Med J. 1984 Feb;77(2):204-14. Review.		6367073
Emergent combined repairs for aortic injury and bowel perforation after blunt trauma	Matsuyama K., Nakayama T., Hagiwara H.	General Thoracic and Cardiovascular Surgery (2012) 60:9 (572-574). Date of Publication: September 2012		22648912
Emergent transcatheter arterial embolization in hemodynamically unstable patients with blunt splenic injury.	Lin WC, Chen YF, Lin CH, Tzeng YH, Chiang HJ, Ho YJ, Shen WC, Chen JH.	Acad Radiol. 2008 Feb;15(2):201-8. doi: 10.1016/j.acra.2007.09.010.		18206619
Emergent transesophageal echocardiography in hemodynamically unstable obstetric patients	Burrage P.S., Shernan S.K., Tsen L.C., Fox J.A., Wilusz K., Eltzschig H.K., Hilberath J.N.	International Journal of Obstetric Anesthesia (2015) 24:2 (131-136). Date of Publication: 1 May 2015		25683381
Emphysematous pyelonephritis	Yeh T.-C., Lu C.-C., Wang C.-S., Chao C.-M.	American Journal of the Medical Sciences (2012) 343:6 (497). Date of Publication: June 2012		22173043
Employing vasopressin as an adjunct vasopressor in uncontrolled traumatic hemorrhagic shock. Three cases and a brief analysis of the literature.	Krismer AC, Wenzel V, Voelckel WG, Innerhofer P, Stadlbauer KH, Haas T, Pavlic M, Sparr HJ, Lindner KH, Koenigsrainer A.	Anaesthesist. 2005 Mar;54(3):220-4.		15605286
EMS patients and walk-in patients presenting with severe sepsis: differences in management and outcome.	Femling J, Weiss S, Hauswald E, Tarby D.	South Med J. 2014 Dec;107(12):751-6. doi: 10.14423/SMJ.0000000000000206. Erratum in: South Med J. 2017 Dec;110(12 ):802.		25502152
End-diastolic volume: A better indicator of preload in the critically ill	Diebel L.N., Wilson R.F., Tagett M.G., Kline R.A.	Archives of Surgery (1992) 127:7 (817-822). Date of Publication: 1992		1524482
Endothelial dysfunction in trauma patients: a preliminary communication.	Mathru M, Lang JD.	Shock. 2005 Sep;24(3):210-3.		16135958
Endovascular grafts and other image-guided catheter-based adjuncts to improve the treatment of ruptured aortoiliac aneurysms.	Ohki T, Veith FJ.	Ann Surg. 2000 Oct;232(4):466-79.		10998645
Endovascular repair of thoracic and abdominal aortic ruptures: A single-center experience	Islim F., Salik A.E., Güven K., Bakuy V., Çukurova Z.	Diagnostic and Interventional Radiology (2014) 20:3 (259-266). Date of Publication: May 2014		24412816
Endovascular repair of traumatic arteriovenous fistula between axillary artery and vein	Ansheng M.	Chinese Journal of Traumatology - English Edition (2014) 17:2 (112-114). Date of Publication: 1 Jun 2014		24698582
Endovascular uncovered Wallstent placement for life-threatening isolated iliac vein injury caused by blunt pelvic trauma	Sofue K., Sugimoto K., Mori T., Nakayama S., Yamaguchi M., Sugimura K.	Japanese Journal of Radiology (2012) 30:8 (680-683). Date of Publication: October 2012		22752416
Enhanced Recovery Implementation in Major Gynecologic Surgeries: Effect of Care Standardization	Modesitt S.C., Sarosiek B.M., Trowbridge E.R., Redick D.L., Shah P.M., Thiele R.H., Tiouririne M., Hedrick T.L.	Obstetrics and Gynecology (2016) 128:3 (457-466). Date of Publication: 1 Sep 2016		27500337
Enigma of primary aortoduodenal fistula	Bala M., Sosna J., Appelbaum L., Israeli E., Rivkind A.I.	World Journal of Gastroenterology (2009) 15:25 (3191-3193). Date of Publication: 7 Jul 2009		19575502
Enteral and intranasal treatment for vasopressor-dependent hypotension in C1 tetraplegia.	Shapiro MJ, Grenvik A.	Neurosurgery. 1988 Jan;22(1 Pt 1):147-8.		3344076
Enteral nutrition with eicosapentaenoic acid, ־³-linolenic acid and antioxidants in the early treatment of sepsis: results from a multicenter, prospective, randomized, double-blinded, controlled study: the INTERSEPT study.	Pontes-Arruda A, Martins LF, de Lima SM, Isola AM, Toledo D, Rezende E, Maia M, Magnan GB; Investigating Nutritional Therapy with EPA, GLA and Antioxidants Role in Sepsis Treatment (INTERSEPT) Study Group..	Crit Care. 2011 Jun 9;15(3):R144. doi: 10.1186/cc10267.		21658240
Environmental and drug-induced hyperthermia. Pathophysiology, recognition, and management.	Olson KR, Benowitz NL.	Emerg Med Clin North Am. 1984 Aug;2(3):459-74.		6534737
Epidemiology and risk factors of sepsis after multiple trauma: An analysis of 29,829 patients from the Trauma Registry of the German Society for Trauma Surgery	Wafaisade A., Lefering R., Bouillon B., Sakka S.G., Thamm O.C., Paffrath T., Neugebauer E., Maegele M.	Critical Care Medicine (2011) 39:4 (621-628). Date of Publication: April 2011		21242798
Epidemiology of death in the emergency department of a tertiary health centre south-south of Nigeria	Ugare G.U., Ndifon W., Bassey I.A.E., Oyo-Ita A.E., Egba R.N., Asuquo M., Udosen A.M.	African Health Sciences (2012) 12:4 (530-537). Date of Publication: 2012		23515365
Epidemiology of elderly patients' burns in the South West of France.	Cutillas M, Sesay M, Perro G, Bourdarias B, Castede JC, Sanchez R.	Burns. 1998 Mar;24(2):134-8.		9625238
Epidemiology of secondary fluid bolus therapy for infection-associated hypotension.	Lipcsey M, Subiakto I, Chiong J, Kaufman MA, Schneider AG, Bellomo R.	Crit Care Resusc. 2016 Sep;18(3):165-73.		27604330
Epidemiology of the adverse hemodynamic events occurring during "clonidine anesthesia": a prospective open trial of intraoperative intravenous clonidine.	De Kock M, Versailles H, Colinet B, Karthaeuser R, Scholtes JL.	J Clin Anesth. 1995 Aug;7(5):403-10.		7576677
Epidemiology, morbidity, mortality and treatment of lightning injuries in a Turkish burns units.	Aslar AK, Soran A, Yildiz Y, Isik Y.	Int J Clin Pract. 2001 Oct;55(8):502-4.		11695067
Epidural analgesia for pancreatoduodenectomy: a critical appraisal.	Pratt WB, Steinbrook RA, Maithel SK, Vanounou T, Callery MP, Vollmer CM Jr.	J Gastrointest Surg. 2008 Jul;12(7):1207-20. doi: 10.1007/s11605-008-0467-1. Epub 2008 Feb 9.		18264686
Epidural pneumatosis associated with spontaneous pneumomediastinum: a rare complication of diabetic ketoacidosis.	Ahmed M, Healy ML, O'Shea D, Crowley RK.	BMJ Case Rep. 2016 Jul 22;2016. pii: bcr2016216295. doi: 10.1136/bcr-2016-216295.		27451054
Erosion of the inferior epigastric artery: A rare complication of intrathecal drug delivery systems	Narouze S.N., Yonan S., Kapural L., Malak O.	Pain Medicine (2007) 8:5 (468-470). Date of Publication: July/August 2007		17661865
Errors in fluid therapy in medical wards.	Mousavi M, Khalili H, Dashti-Khavidaki S.	Int J Clin Pharm. 2012 Apr;34(2):374-81. doi: 10.1007/s11096-012-9620-8. Epub 2012 Mar 6.		22392405
Erythropoietin in a patient following multiple trauma	Kraus P., Lipman J.	Anaesthesia (1992) 47:11 (962-964). Date of Publication: 1992		1466437
Esophageal Doppler monitoring predicts fluid responsiveness in critically ill ventilated patients.	Monnet X, Rienzo M, Osman D, Anguel N, Richard C, Pinsky MR, Teboul JL.	Intensive Care Med. 2005 Sep;31(9):1195-201. Epub 2005 Jul 30.		16059723
Esophageal Doppler-guided fluid management decreases blood lactate levels in multiple-trauma patients: a randomized controlled trial.	Chytra I, Pradl R, Bosman R, Pelnֳ¡r P, Kasal E, Zidkovֳ¡ A.	Crit Care. 2007;11(1):R24.		17313691
Esophageal echo-Doppler monitoring in burn shock resuscitation: are hemodynamic variables the critical standard guiding fluid therapy?	Wang GY, Ma B, Tang HT, Zhu SH, Lu J, Wei W, Ge SD, Xia ZF.	J Trauma. 2008 Dec;65(6):1396-401. doi: 10.1097/TA.0b013e3180f62643.		19077633
Esophageal perforations: a 15 year experience.	Goldstein LA, Thompson WR.	Am J Surg. 1982 Apr;143(4):495-503.		7072915
Establishing goals of volume management in critically ill patients with renal failure.	Mailloux PT, Friderici J, Freda B, McGee WT.	J Nephrol. 2012 Nov-Dec;25(6):962-8. doi: 10.5301/jn.5000076.		22241635
Estimation of central venous pressure by ultrasound	Baumann U.A., Marquis C., Stoupis C., Willenberg T.A., Takala J., Jakob S.M.	Resuscitation (2005) 64:2 (193-199). Date of Publication: February 2005		15680529
Etiology of acute pulmonary edema during liver transplantation : a series of cases with analysis of the edema fluid.	Yost CS, Matthay MA, Gropper MA.	Chest. 2001 Jan;119(1):219-23.		11157607
Euglycaemic ketoacidosis in a patient with gestational diabetes	Darbhamulla S., Shah N., Bosio P.	European Journal of Obstetrics Gynecology and Reproductive Biology (2012) 163:1 (118-119). Date of Publication: July 2012		22465827
Evaluating the Effectivenes of Antiseptic Solution Decasan in Treatment of Necrotic Soft Tisue Diseases.	Fuss J, Palii V, Voloboyeva A.	Pol Przegl Chir. 2016 Oct 1;88(5):233-237. doi: 10.1515/pjs-2016-0058.		27811344
Evaluating the efficacy and safety of two doses of the polyclonal anti-tumor necrosis factor-α Fragment antibody AZD9773 in Adult patients with severe sepsis and/or septic shock: Randomized, double-blind, placebo-controlled phase IIb Study	Bernard G.R., Francois B., Mira J.-P., Vincent J.-L., Dellinger R.P., Russell J.A., Larosa S.P., Laterre P.-F., Levy M.M., Dankner W., Schmitt N., Lindemann J., Wittebole X.	Critical Care Medicine (2014) 42:3 (504-511). Date of Publication: March 2014		24335445
Evaluation and Treatment of Blunt Pelvic Trauma	Martin J.G., Kassin M., Park P., Ermentrout R.M., Dariushnia S.	Techniques in Vascular and Interventional Radiology (2017) 20:4 (237-242). Date of Publication: 1 Dec 2017		29224655
Evaluation of 2 novel devices for calculation of fluid requirements in pediatric burns.	Dingley J, Cromey C, Bodger O, Williams D.	Ann Plast Surg. 2015 Jun;74(6):658-64. doi: 10.1097/SAP.0000000000000540.		25954841
Evaluation of a new insulation device for intravenous infusions in trauma care: A prospective, randomized study	Scheck T., Kober A., Heigl P., Schiller E., Buda P., Szvitan G., Lieba F., Hoerauf K.	Wiener Klinische Wochenschrift (2003) 115:7-8 (259-262). Date of Publication: 30 Apr 2003		12778779
Evaluation of an electrolyte replacement protocol in an adult intensive care unit: a retrospective before and after analysis.	Kanji Z, Jung K.	Intensive Crit Care Nurs. 2009 Aug;25(4):181-9. doi: 10.1016/j.iccn.2009.03.004. Epub 2009 Apr 26.		19398203
Evaluation of arterial waveform derived variables for an assessment of volume resuscitation in mechanically ventilated burn patients.	Lavrentieva A, Kontakiotis T, Kaimakamis E, Bitzani M.	Burns. 2013 Mar;39(2):249-54. doi: 10.1016/j.burns.2012.06.004. Epub 2012 Jul 6.		22770785
Evaluation of changes in forgoing life-sustaining treatment in Israeli ICU patients	Jakobson D.J., Eidelman L.A., Worner T.M., Oppenheim A.E., Pizov R., Sprung C.L.	Chest (2004) 126:6 (1969-1973). Date of Publication: December 2004		15596700
Evaluation of fluid therapy in adult respiratory failure.	Appel PL, Shoemaker WC.	Crit Care Med. 1981 Dec;9(12):862-9. No abstract available.		6172241
Evaluation of massive volume replacement in the penetrating trauma patient.	Mitchell KJ, Moncure KE, Onyeije C, Rao MS, Siram S.	J Natl Med Assoc. 1994 Dec;86(12):926-9.		7861471
Evaluation of noninvasive determinants for capillary leakage syndrome in septic shock patients.	Marx G, Vangerow B, Burczyk C, Gratz KF, Maassen N, Cobas Meyer M, Leuwer M, Kuse E, Rueckholdt H.	Intensive Care Med. 2000 Sep;26(9):1252-8.		11089750
Evaluation of pleth variability index as a predictor of fluid responsiveness during orthotopic liver transplantation.	Konur H, Erdogan Kayhan G, Toprak HI, Bucak N, Aydogan MS, Yologlu S, Durmus M, Yִ±lmaz S.	Kaohsiung J Med Sci. 2016 Jul;32(7):373-80. doi: 10.1016/j.kjms.2016.05.014. Epub 2016 Jun 28.		27450027
Evaluation of pulse pressure variation validity criteria in critically ill patients: a prospective observational multicentre point-prevalence study.	Mahjoub Y, Lejeune V, Muller L, Perbet S, Zieleskiewicz L, Bart F, Veber B, Paugam-Burtz C, Jaber S, Ayham A, Zogheib E, Lasocki S, Vieillard-Baron A, Quintard H, Joannes-Boyau O, Plantefֳ¨ve G, Montravers P, Duperret S, Lakhdari M, Ammenouche N, Lorne E, Slama M, et al.	Br J Anaesth. 2014 Apr;112(4):681-5. doi: 10.1093/bja/aet442. Epub 2013 Dec 29. Update in: Br J Anaesth. 2014 Apr;112(4):617-20.		24374504
Evaluation of stroke volume variation obtained by arterial pulse contour analysis to predict fluid responsiveness intraoperatively.	Lahner D, Kabon B, Marschalek C, Chiari A, Pestel G, Kaider A, Fleischmann E, Hetz H.	Br J Anaesth. 2009 Sep;103(3):346-51. doi: 10.1093/bja/aep200. Epub 2009 Jul 23.		19628484
Evaluation of stroke volume variations obtained with the pressure recording analytic method	Biais M., Cottenceau V., Stecken L., Jean M., Ottolenghi L., Roullet S., Quinart A., Sztark F.	Critical Care Medicine (2012) 40:4 (1186-1191). Date of Publication: April 2012		22425817
Evaluation of the clinical usefulness of thermodilution volumetric catheters	Yu M., Takiguchi S., Takanishi D., Myers S., McNamara J.J.	Critical Care Medicine (1995) 23:4 (681-686). Date of Publication: 1995		7712758
Evaluation of the effectiveness and safety of synthetic colloid solutions in the treatment of severe abdominal sepsis: a randomized comparative study	Protsenko D.N., Leǐderman I.N., Grigor'ev E.V., Kokarev E.A., Levit A.L., Gel'fand B.R.	Anesteziologiia i reanimatologiia (2009) :5 (9-13). Date of Publication: 2009 Sep-Oct		19938709
Evaluation of the effects of pulse high-volume hemofiltration in patients with severe sepsis: A preliminary study	Zhang P., Peng P., Wang H.-M., Zhu J., Liu H.-B., Li R., Huang C.	International Journal of Artificial Organs (2010) 33:8 (505-511). Date of Publication: August 2010		20872345
Evaluation of the efficiency under current use of human fibrinogen concentrate in trauma patients with life-threatening hemorrhagic disorders	Gonzalez-Guerrero C., Lozano-Andreu T., Roch-Santed M., Rivera-Sanchez L., Brandariz-Nunez D., Pasto-Cardona L., Juarez-Gimenez J.C., Montoro-Ronsano J.B.	Blood Coagulation and Fibrinolysis (2017) 28:1 (66-71). Date of Publication: 2017		27254440
Evaluation of the treatment of diabetic ketoacidosis in the medical intensive care unit.	Fusco N, Gonzales J, Yeung SY.	Am J Health Syst Pharm. 2015 Dec 1;72(23 Suppl 3):S177-82. doi: 10.2146/sp150028.		26582306
Evolution in damage control for exsanguinating penetrating abdominal injury	Johnson J.W., Gracias V.H., Schwab C.W., Reilly P.M., Kauder D.R., Shapiro M.B., Dabrowski G.P., Rotondo M.F.	Journal of Trauma - Injury, Infection and Critical Care (2001) 51:2 (261-271). Date of Publication: 2001		11493783
Evolution of peripheral vs metabolic perfusion parameters during septic shock resuscitation. A clinical-physiologic study.	Hernandez G, Pedreros C, Veas E, Bruhn A, Romero C, Rovegno M, Neira R, Bravo S, Castro R, Kattan E, Ince C.	J Crit Care. 2012 Jun;27(3):283-8. doi: 10.1016/j.jcrc.2011.05.024. Epub 2011 Jul 27.		21798706
Evolution of standardized clinical pathways: refining multidisciplinary care and process to improve outcomes of the surgical treatment of esophageal cancer.	Markar SR, Schmidt H, Kunz S, Bodnar A, Hubka M, Low DE.	J Gastrointest Surg. 2014 Jul;18(7):1238-46. doi: 10.1007/s11605-014-2520-6. Epub 2014 Apr 29.		24777435
Examining the occurrence of adverse events within 72 hours of discharge from the intensive care unit	McLaughlin N., Leslie G.D., Williams T.A., Dobb G.J.	Anaesthesia and Intensive Care (2007) 35:4 (486-493). Date of Publication: August 2007		18020064
Excess mortality associated with the use of rapid infusion system at level 1 trauma center.	Merritt WT.	Resuscitation. 1997 Feb;34(1):89-90. No abstract available.		9051829
Excessive intravenous fluid therapy in head and neck cancer surgery.	Haapio E, Kinnunen I, Airaksinen JK, Irjala H, Kiviniemi T.	Head Neck. 2017 Jan;39(1):37-41. doi: 10.1002/hed.24525. Epub 2016 Jun 14.		27299857
Excessive tryptophan catabolism along the kynurenine pathway precedes ongoing sepsis in critically ill patients	Zeden J.-P., Fusch G., Holtfreter B., Schefold J.C., Reinke P., Domanska G., Haas J.-P., Gruendling M., Westerholt A., Schuett C.	Anaesthesia and Intensive Care (2010) 38:2 (307-316). Date of Publication: March 2010		20369765
Excessively High Hydration Volume May Not Be Associated With Decreased Risk of Contrast-Induced Acute Kidney Injury After Percutaneous Coronary Intervention in Patients With Renal Insufficiency.	Liu Y, Li H, Chen S, Chen J, Tan N, Zhou Y, Liu Y, Ye P, Ran P, Duan C, Chen P.	J Am Heart Assoc. 2016 May 27;5(6). pii: e003171. doi: 10.1161/JAHA.115.003171.		27233298
Exercise-induced dehydration with and without environmental heat stress results in increased oxidative stress.	Hillman AR, Vince RV, Taylor L, McNaughton L, Mitchell N, Siegler J.	Appl Physiol Nutr Metab. 2011 Oct;36(5):698-706. doi: 10.1139/h11-080. Epub 2011 Oct 7.		21980993
Exertional heat stroke: about 4 cases.	Khoufi MT, Mrabet A, Ben Mansour A, Lamine K, Ferjani M, Yedeas M.	Tunis Med. 2016 Apr;94(4):326-331.		27704519
Exertional rhabdomyolysis following an Army physical fitness test.	Munter DW, Charles JA.	Mil Med. 1989 Nov;154(11):579-81. No abstract available.		2535644
Exertional rhabdomyolysis. Potentially life-threatening consequence of intense exercise.	Santos J Jr.	JAAPA. 1999 Jul;12(7):46-9, 53-5. Review. No abstract available.		10728056
Exertion-induced heat exhaustion. An often overlooked diagnosis.	Richards R, Richards D, Sutton J.	Aust Fam Physician. 1992 Jan;21(1):18-24.		1571023
Exertion-induced heatstroke.	[No authors listed]	Med J Aust. 1987 Jul 20;147(2):103-4. No abstract available.		3600449
Expanded gentamicin volume of distribution in critically ill adult patients receiving total parenteral nutrition.	Ronchera-Oms CL, Tormo C, Ordovֳ¡s JP, Abad J, Jimֳ©nez NV.	J Clin Pharm Ther. 1995 Oct;20(5):253-8.		8576291
Expanded measurements of intra-abdominal pressure do not increase the detection rate of intra-abdominal hypertension: a single-center observational study.	Blaser AR, Sarapuu S, Tamme K, Starkopf J.	Crit Care Med. 2014 Feb;42(2):378-86. doi: 10.1097/CCM.0b013e3182a6459b.		24145841
Experience of a chemical burn due to 3,5-dichloro 2,4,6-trifluoropyridine.	Lees VC, Laitung G.	Burns. 1992 Oct;18(5):423-5.		1445635
Experience of prehospital emergency care among general practitioners in Ireland.	Bury G, Prunty H, Egan M, Sharpe B.	Emerg Med J. 2008 Jul;25(7):450-4. doi: 10.1136/emj.2007.052910.		18573969
Experience with multiple and simultaneous subclavian vein cannulations: safety and versatility.	Voegele LD, Prioleau WH Jr, Hairston P.	Am Surg. 1985 Oct;51(10):599-601.		3931526
Experience with toxic epidermal necrolysis treated in a burn center.	Yarbrough DR 3rd.	J Burn Care Rehabil. 1996 Jan-Feb;17(1):30-3.		8808356
Exploring the best predictors of fluid responsiveness in patients with septic shock.	Lu N, Xi X, Jiang L, Yang D, Yin K.	Am J Emerg Med. 2017 Sep;35(9):1258-1261. doi: 10.1016/j.ajem.2017.03.052. Epub 2017 Mar 22.		28363617
Exsanguinating upper extremity vascular injury: is an initial approach by clavicular resection adequate?	Spence RK, DelRossi AJ, Cilley JH, Civil I, Alexander JB, Pello MJ, Ross SE, Camishion RC.	J Cardiovasc Surg (Torino). 1989 May-Jun;30(3):450-3.		2745533
Extended somatic support for pregnant women after brain death	Powner D.J., Bernstein I.M.	Critical Care Medicine (2003) 31:4 (1241-1249). Date of Publication: 1 Apr 2003		12682499
Extensive burns caused by the abusive use of photosensitizing agents.	Braye F, Latarjet J, Foyatier JL, Comparin JP, Tranchand P, Boucaud C.	J Burn Care Rehabil. 1997 Jul-Aug;18(4):321-5.		9261698
Extensive pyomyositis of vastus muscles	Ong C.Y., Lim J.L., Galang L.D.	Pan African Medical Journal (2017) 28 Article Number: 30. Date of Publication: 2017		29138666
Extracorporeal albumin dialysis in three cases of acute calcium channel blocker poisoning with life-threatening refractory cardiogenic shock.	Pichon N, Dugard A, Clavel M, Amiel JB, Franֳ§ois B, Vignon P.	Ann Emerg Med. 2012 Jun;59(6):540-4. doi: 10.1016/j.annemergmed.2011.07.029. Epub 2011 Aug 20.		21862178
Extracorporeal life support for respiratory failure after multiple trauma.	Anderson HL 3rd, Shapiro MB, Delius RE, Steimle CN, Chapman RA, Bartlett RH.	J Trauma. 1994 Aug;37(2):266-72; discussion 272-4.		8064928
Extracorporeal life support in patients with severe trauma: an advanced treatment strategy for refractory clinical settings.	Bonacchi M, Spina R, Torracchi L, Harmelin G, Sani G, Peris A.	J Thorac Cardiovasc Surg. 2013 Jun;145(6):1617-26. doi: 10.1016/j.jtcvs.2012.08.046. Epub 2012 Sep 13.		22982033
Extracorporeal membrane oxygenation (ECMO) as salvage treatment for pulmonary Echinococcus granulosus infection with acute cyst rupture	Becker S.L., Fähndrich S., Trudzinski F.C., Gärtner B., Langer F., Becker T.K., Bals R., Lepper P.M., Lensch C.	International Journal of Infectious Diseases (2017) 64 (47-49). Date of Publication: 1 Nov 2017		28893673
Extracorporeal Membrane Oxygenation, Pulmonary Embolectomy, and Right Ventricular Assist Device for Massive Pulmonary Embolism	Lodewyks C.L., Bednarczyk J.M., Mooney O.T., Arora R.C., Singal R.K.	Canadian Journal of Cardiology (2017) 33:7 (950.e7-950.e9). Date of Publication: 1 Jul 2017		28578933
Extra-large negative pressure wound therapy dressings for burns - Initial experience with technique, fluid management, and outcomes.	Fischer S, Wall J, Pomahac B, Riviello R, Halvorson EG.	Burns. 2016 Mar;42(2):457-65. doi: 10.1016/j.burns.2015.08.034. Epub 2016 Jan 13.		26774601
Extravascular Lung Water and Tissue Perfusion Biomarkers After Lung Resection Surgery Under a Normovolemic Fluid Protocol.	Assaad S, Kyriakides T, Tellides G, Kim AW, Perkal M, Perrino A.	J Cardiothorac Vasc Anesth. 2015 Aug;29(4):977-83. doi: 10.1053/j.jvca.2014.12.020. Epub 2014 Dec 18.		25922205
Extravascular lung water in patients with septic shock during a fluid regimen guided by cardiac index.	Bindels AJ, van der Hoeven JG, Meinders AE.	Neth J Med. 2000 Sep;57(3):82-93.		10978553
Extreme anemia in an injured Jehovah's witness: A test of our understanding of the physiology of severe anemia and the threshold for blood transfusion	Vaziri K., Roland J.C., Robinson L.L., Reines H.D., Fakhry S.M.	Journal of Trauma - Injury, Infection and Critical Care (2009) 67:1 (E11-E13). Date of Publication: 2009		19590298
Extremely high values of intrathoracic blood volume in critically ill patients.	Sakka SG, Meier-Hellmann A.	Intensive Care Med. 2001 Oct;27(10):1677-8. No abstract available.		11685313
Extremely severe anaemia in a critically ill patient who declined a blood transfusion	Hashida T., Nakada T., Takahashi W., Abe R., Oda S.	Transfusion Medicine (2015) 25:3 (195-197). Date of Publication: 1 Jun 2015		25960112
Extremity injuries as predictors of emergency care resource needs among Blunt Trauma patients in Japan	Nakahara S., Matsuoka T., Ueno M., Mizushima Y., Ichikawa M., Yokota J.	American Surgeon (2014) 80:2 (197-203). Date of Publication: 1 Feb 2014		24480223
Facial firework injury: A case series	Tadisina K., Abcarian A., Omi E.	Western Journal of Emergency Medicine (2014) 15:4 (387-393). Date of Publication: 2014		25035740
Factors affecting fluid requirement on the first day after severe burn trauma.	Csontos C, Foldi V, Fischer T, Bogar L.	ANZ J Surg. 2007 Sep;77(9):745-8.		17685950
Factors affecting fluid resuscitation in the burn patient: the collaborative role of the APN.	Zaletel CL.	Adv Emerg Nurs J. 2009 Oct-Dec;31(4):309-20; quiz 321-2. doi: 10.1097/TME.0b013e3181bd9744.		20118884
Factors affecting heat illness when working in conditions of thermal stress.	Bates G, Gazey C, Cena K.	J Hum Ergol (Tokyo). 1996 Jun;25(1):13-20.		9551126
Factors affecting morbidity in emergency general surgery	Akinbami F., Askari R., Steinberg J., Panizales M., Rogers Jr. S.O.	American Journal of Surgery (2011) 201:4 (456-462). Date of Publication: April 2011		21421099
Factors affecting mortality among victims of electrical burns	Tiryaki Ç., Haksal M.C., Yazıcıoğlu M.B., Çiftçi A., Esen O., Turgut H.T., Yıldırım A., Güven M.	Ulusal Travma ve Acil Cerrahi Dergisi (2017) 23:3 (223-229). Date of Publication: 1 May 2017		28530776
Factors affecting outcomes of percutaneous nephrolithotomy in horseshoe kidneys	Tepeler A., Sehgal P.D., Akman T., Unsal A., Ozyuvali E., Armagan A., Nakada S.Y.	Urology (2014) 84:6 (1290-1294). Date of Publication: 1 Dec 2014		25304208
Factors affecting the survival rate in severe burn injury	Yang Z.C., Li A.	Zhonghua wai ke za zhi [Chinese journal of surgery] (1986) 24:5 (305-307, 319). Date of Publication: May 1986		3757690
Factors associated with pelvic fracture-related arterial bleeding during trauma resuscitation: a prospective clinical study.	Toth L, King KL, McGrath B, Balogh ZJ.	J Orthop Trauma. 2014 Sep;28(9):489-95. doi: 10.1097/BOT.0000000000000056.		24375268
Factors associated with peritoneal dialysis catheter complications in children.	Stewart CL, Acker SN, Pyle LL, Kulungowski A, Cadnapaphornchai M, Bruny JL, Karrer F.	J Pediatr Surg. 2016 Jan;51(1):159-62. doi: 10.1016/j.jpedsurg.2015.10.035. Epub 2015 Oct 21.		26572851
Factors associated with severe sepsis: Prospective study of 94 neutropenic febrile episodes	Jeddi R., Achour M., Amor R.B., Aissaoui L., Bouterĝa W., Kacem K., Lakhal R.B., Abid H.B., Belhadjali Z., Turki A., Meddeb B.	Hematology (2010) 15:1 (28-32). Date of Publication: 1 Feb 2010		20132659
Factors influencing weaning older adults from mechanical ventilation: An integrative review	Stieff K.V., Lim F., Chen L.	Critical Care Nursing Quarterly (2017) 40:2 (165-177). Date of Publication: 2017		28240700
Factors predicting early in-hospital death in blunt thoracic aortic injury.	Simon BJ, Leslie C.	J Trauma. 2001 Nov;51(5):906-10; discussion 911.		11706338
Factors related to post-operative metabolic acidosis following major abdominal surgery.	Park CM, Chun HK, Jeon K, Suh GY, Choi DW, Kim S.	ANZ J Surg. 2014 Jul-Aug;84(7-8):574-80. doi: 10.1111/j.1445-2197.2012.06235.x. Epub 2012 Sep 17.		22985420
Failure of intravenous infusions from extravasation and phlebitis.	Hecker JF.	Anaesth Intensive Care. 1989 Nov;17(4):433-9.		2596677
Failure of intravenous lipid emulsion in treatment of cardiotoxicity caused by mixed overdose including dihydropyridine calcium channel blockers.	Joviִ‡-Stosiִ‡ J, Putiִ‡ V, Zivanoviִ‡ D, Mladenov M, Brajkoviִ‡ G, Djordjeviִ‡ S.	Vojnosanit Pregl. 2016 Jan;73(1):88-91.		26964391
Failure of ivermectin per rectum to achieve clinically meaningful serum levels in two cases of Strongyloides hyperinfection	Bogoch I.I., Khan K., Abrams H., Nott C., Leung E., Fleckenstein L., Keystone J.S.	American Journal of Tropical Medicine and Hygiene (2015) 93:1 (94-96). Date of Publication: 1 Jul 2015		25918215
Failure to implement evidence-based clinical guidelines for sepsis at the ED.	De Miguel-Yanes JM, Andueza-Lillo JA, Gonzֳ¡lez-Ramallo VJ, Pastor L, Muֳ±oz J.	Am J Emerg Med. 2006 Sep;24(5):553-9.		16938593
False pulmonary artery catheter measurements due to the scimitar (hypogenetic lung) syndrome. Potential for iatrogenic pulmonary edema.	Pomerantz SM, Mirvis SE, Siegel EL, Belzberg H.	Chest. 1993 Jun;103(6):1895-7.		8404123
Family member presence during pediatric emergency department procedures.	Sacchetti A, Lichenstein R, Carraccio CA, Harris RH.	Pediatr Emerg Care. 1996 Aug;12(4):268-71.		8858650
Fasciola hepatica causing acute pancreatitis complicated by biliary sepsis	Badalov N.L., Anklesaria A., Torok A., Wall I.M., Braha J., Li J., Iswara K., Tenner S.	Gastrointestinal Endoscopy (2009) 70:2 (386-387). Date of Publication: August 2009		19559421
Fat burn X: burning more than fat.	Hannabass K, Olsen KR.	BMJ Case Rep. 2016 Jan 25;2016. pii: bcr2015213374. doi: 10.1136/bcr-2015-213374.		26811412
Fatal cardiac tamponade as a result of a peripherally inserted central venous catheter: a case report and review of the literature.	Orme RM, McSwiney MM, Chamberlain-Webber RF.	Br J Anaesth. 2007 Sep;99(3):384-8. Epub 2007 Jul 4.		17611250
Fatal case of myonecrosis and septicaemia caused by Aeromonas hydrophila in Finland	Adamski J., Koivuranta M., Leppänen E.	Scandinavian Journal of Infectious Diseases (2006) 38:11-12 (1117-1119). Date of Publication: November 2006		17148092
Fatal Clostridium difficile infection associated with vinorelbine chemotherapy: Case report and literature review	Ansari J., Choo B., Fernando I.	Journal of Infection and Chemotherapy (2010) 16:3 (210-212). Date of Publication: June 2010		20198401
Fatal overwhelming postsplenectomy infection caused by Streptococcus pneumoniae in mothers within 1 year after delivery: Case report	Hifumi T., Fujishima S., Chang B., Sasaki J., Kiriu N., Kato H., Inoue J., Koido Y.	Journal of Infection and Chemotherapy (2013) 19:6 (1202-1205). Date of Publication: December 2013		23673474
Fatal pneumococcal sepsis eleven years after distal pancreatectomy with splenectomy for pancreatic cancer	Bona E.D., Beltrame V., Liessi F., Sperti C.	Journal of the Pancreas (2012) 13:6 (693-695). Date of Publication: November 2012		23183404
Fatal rhabdomyolysis in a flame burn patient	Lazarus D., Hudson D.A.	Burns (1997) 23:5 (446-450). Date of Publication: August 1997		9426917
Fatal stongyloides hyperinfection in heart transplantation.	El Masry HZ, O'Donnell J.	J Heart Lung Transplant. 2005 Nov;24(11):1980-3. Epub 2005 Aug 19.		16297809
Fatal toxic epidermal necrolysis associated with use of terconazole vaginal suppository	Searles G.E., Tredget E.E., Lin A.N.	Journal of Cutaneous Medicine and Surgery (1998) 3:2 (85-87). Date of Publication: October 1998		9822781
Fatal Toxic Shock Syndrome From an Intrauterine Device	Klug C.D., Keay C.R., Ginde A.A.	Annals of Emergency Medicine (2009) 54:5 (701-703). Date of Publication: November 2009		19577335
Feasibility of introduction and implementation of the Surviving Sepsis Campaign bundle in a Singapore emergency department.	Kuan WS, Mahadevan M, Tan JH, Guo J, Ibrahim I.	Eur J Emerg Med. 2013 Oct;20(5):344-9. doi: 10.1097/MEJ.0b013e32835c2ba3.		23211272
Feasibility of modified surviving sepsis campaign guidelines in a resource-restricted setting based on a cohort study of severe S. aureus sepsis [corrected].	Mahavanakul W, Nickerson EK, Srisomang P, Teparrukkul P, Lorvinitnun P, Wongyingsinn M, Chierakul W, Hongsuwan M, West TE, Day NP, Limmathurotsakul D, Peacock SJ.	PLoS One. 2012;7(2):e29858. doi: 10.1371/journal.pone.0029858. Epub 2012 Feb 21. Erratum in: PLoS One. 2012;7(5): doi/10.1371/annotation/7f498e31-2709-44f6-877a-d0ee89bebe03.		22363410
Feasibility of point-of-care colour Doppler ultrasound confirmation of intraosseous needle placement during resuscitation.	Tsung JW, Blaivas M, Stone MB.	Resuscitation. 2009 Jun;80(6):665-8. doi: 10.1016/j.resuscitation.2009.03.009. Epub 2009 Apr 22.		19395142
Feasibility of using rotational thromboelastometry to assess coagulation status of combat casualties in a deployed setting	Doran C.M., Woolley T., Midwinter M.J.	Journal of Trauma - Injury, Infection and Critical Care (2010) 69:SUPPL. 1 (S40-S48). Date of Publication: July 2010		20622618
Feasibility study of the RenalGuardג„¢ balanced hydration system: a novel strategy for the prevention of contrast-induced nephropathy in high risk patients.	Dorval JF, Dixon SR, Zelman RB, Davidson CJ, Rudko R, Resnic FS.	Int J Cardiol. 2013 Jun 20;166(2):482-6. doi: 10.1016/j.ijcard.2011.11.035. Epub 2011 Dec 26.		22204847
Feeling blue with metformin-associated lactic acidosis.	Plumb B, Parker A, Wong P.	BMJ Case Rep. 2013 Mar 1;2013. pii: bcr2013008855. doi: 10.1136/bcr-2013-008855.		23456165
Female circumcision: a risk factor in postpartum haemorrhage.	McSwiney MM, Saunders PR.	J Postgrad Med. 1992 Jul-Sep;38(3):136-7.		1303416
Femoral Access and Delivery of Continuous Renal Replacement Therapy Dose.	Bellomo R, Mֳ¥rtensson J, Lo S, Kaukonen KM, Cass A, Gallagher M; RENAL study investigators.; Australian and New Zealand Intensive Care Clinical Trials Group..	Blood Purif. 2016;41(1-3):11-7. doi: 10.1159/000439581. Epub 2015 Oct 20.		26485539
Femoral venous cannula misplacement in abdominal trauma [8]	Veall G.R.Q., Smith P.	Anaesthesia (1995) 50:2 (183-184). Date of Publication: 1995		7710045
Fenofibrate-induced acute renal failure due to massive rhabdomyolysis after coadministration of statin in two patients.	Unal A, Torun E, Sipahioglu MH, Tokgoz B, Kaya MG, Oymak O, Utas C.	Intern Med. 2008;47(11):1017-9. Epub 2008 Jun 2.		18520113
Fenoldopam infusion for renal protection in high-risk cardiac surgery patients: a randomized clinical study.	Cogliati AA, Vellutini R, Nardini A, Urovi S, Hamdan M, Landoni G, Guelfi P.	J Cardiothorac Vasc Anesth. 2007 Dec;21(6):847-50. Epub 2007 Jun 15.		18068064
Fenoldopam mesylate in early acute tubular necrosis: a randomized, double-blind, placebo-controlled clinical trial.	Tumlin JA, Finkel KW, Murray PT, Samuels J, Cotsonis G, Shaw AD.	Am J Kidney Dis. 2005 Jul;46(1):26-34.		15983954
Fenoldopam reduces the incidence of renal replacement therapy after cardiac surgery.	Roasio A, Lobreglio R, Santin A, Landoni G, Verdecchia C.	J Cardiothorac Vasc Anesth. 2008 Feb;22(1):23-6. doi: 10.1053/j.jvca.2007.07.012. Epub 2007 Nov 7.		18249326
Fetal ascites owing to congenital cytomegalovirus: Response to ganciclovir	Basu S., Chandra P.K.	Annals of Tropical Paediatrics (2008) 28:3 (235-239). Date of Publication: September 2008		18727854
Fever, jaundice and acute renal failure	O'Toole S.M., Pathak N., Toms G.C., Gelding S.V., Sivaprakasam V.	Clinical Medicine, Journal of the Royal College of Physicians of London (2015) 15:1 (58-60). Date of Publication: 1 Feb 2015		25650200
Fibrin sealant prevents gastrointestinal anastomosis dehiscence in intra-abdominal sepsis.	Wang X, Ren J, Zhu W, Li N, Li J.	Int Surg. 2007 Jan-Feb;92(1):27-31.		17390911
Fibrinogen: A Clinical Update on Liver Transplantation.	Sabate A, Dalmau A.	Transplant Proc. 2015 Dec;47(10):2925-8. doi: 10.1016/j.transproceed.2015.10.025. Review.		26707315
Fibromuscular dysplasia presenting as hemorrhagic shock due to spontaneous rupture of a right gastroepiploic artery aneurysm	Yamada M., Nakada T.-A., Idoguchi K., Matsuoka T.	American Journal of Emergency Medicine (2016) 34:3 (677e3-677e5). Date of Publication: 1 Mar 2016		26166380
Findings of a randomized controlled trial using limited transthoracic echocardiogram (LTTE) as a hemodynamic monitoring tool in the trauma bay	Ferrada P., Evans D., Wolfe L., Anand R.J., Vanguri P., Mayglothling J., Whelan J., Malhotra A., Goldberg S., Duane T., Aboutanos M., Ivatury R.R.	Journal of Trauma and Acute Care Surgery (2014) 76:1 (31-38). Date of Publication: January 2014		24368354
First presentation of Addison's disease as hyperkalaemia in acute kidney injury	Maki S., Kramarz C., Heister P.M., Pasha K.	BMJ Case Reports (2016) 2016 Article Number: 213375. Date of Publication: 11 May 2016		27170604
First report on safety and efficacy of hetastarch solution for initial fluid resuscitation at a level 1 trauma center.	Ogilvie MP, Pereira BM, McKenney MG, McMahon PJ, Manning RJ, Namias N, Livingstone AS, Schulman CI, Proctor KG.	J Am Coll Surg. 2010 May;210(5):870-80, 880-2. doi: 10.1016/j.jamcollsurg.2010.01.010.		20421069
First responder performance in pediatric trauma: a comparison with an adult cohort.	Bankole S, Asuncion A, Ross S, Aghai Z, Nollah L, Echols H, Da-Silva S.	Pediatr Crit Care Med. 2011 Jul;12(4):e166-70. doi: 10.1097/PCC.0b013e3181f36f6e.		20729789
Fistulation as a complication of intra-abdominal soft-tissue sarcomas; a case series	Wang B., Thomas R., Moskovic E., Benson C., Linch M.	Journal of Radiology Case Reports (2013) 7:6 (15-21). Date of Publication: 2013		24421939
Five percent albumin for adult burn shock resuscitation: lack of effect on daily multiple organ dysfunction score.	Cooper AB, Cohn SM, Zhang HS, Hanna K, Stewart TE, Slutsky AS; ALBUR Investigators..	Transfusion. 2006 Jan;46(1):80-9.		16398734
Flail chest.	Lucas C, Tintinalli JE.	JACEP. 1979 Sep;8(9):380-3. No abstract available.		470283
Flank pain.	Meriano T.	J Spec Oper Med. 2014 Fall;14(3):98-101. Review. No abstract available.		25344716
Flat or fat? Inferior vena cava ratio is a marker for occult shock in trauma patients	Nguyen A., Plurad D.S., Bricker S., Neville A., Bongard F., Putnam B., Kim D.Y.	Journal of Surgical Research (2014) 192:2 (263-267). Date of Publication: 1 Dec 2014		25082748
Flow cytometric measurement of respiratory burst activity and surface expression of neutrophils for septic patient prognosis	Bae M.H., Park S.H., Park C.-J., Cho E.-J., Lee B.-R., Kim Y.J., Park S.H., Cho Y.-U., Jang S., Song D.-K., Hong S.-B.	Cytometry Part B - Clinical Cytometry (2016) 90:4 (368-375). Date of Publication: 1 Jul 2016		26202936
Fluctuation of the volume of distribution of amikacin and its effect on once-daily dosage and clearance in a seriously ill patient.	Botha FJ, van der Bijl P, Seifart HI, Parkin DP.	Intensive Care Med. 1996 May;22(5):443-6.		8796397
Fluid accumulation, survival and recovery of kidney function in critically ill patients with acute kidney injury.	Bouchard J, Soroko SB, Chertow GM, Himmelfarb J, Ikizler TA, Paganini EP, Mehta RL; Program to Improve Care in Acute Renal Disease (PICARD) Study Group..	Kidney Int. 2009 Aug;76(4):422-7. doi: 10.1038/ki.2009.159. Epub 2009 May 13.		19436332
Fluid administration and morbidity in transhiatal esophagectomy	Eng O.S., Arlow R.L., Moore D., Chen C., Langenfeld J.E., August D.A., Carpizo D.R.	Journal of Surgical Research (2016) 200:1 (91-97). Date of Publication: 12 Jun 2015		26319974
Fluid administration during abdominal surgery influences on coagulation in the postoperative period.	Barak M, Rudin M, Vofsi O, Droyan A, Katz Y.	Curr Surg. 2004 Sep-Oct;61(5):459-62.		15475095
Fluid administration in severe sepsis and septic shock, patterns and outcomes: an analysis of a large national database.	Marik PE, Linde-Zwirble WT, Bittner EA, Sahatjian J, Hansell D.	Intensive Care Med. 2017 May;43(5):625-632. doi: 10.1007/s00134-016-4675-y. Epub 2017 Jan 27.		28130687
Fluid administration, vasopressor use and patient outcomes in a group of high-risk cardiac surgical patients receiving postoperative goal-directed haemodynamic therapy: a pilot study.	Walker LJ, Young PJ.	Anaesth Intensive Care. 2015 Sep;43(5):617-27.		26310413
Fluid and electrolyte management of acute traumatic brain injury using hemofiltration with regional citrate anticoagulation	Benz-Wörner J., Haberthür C., Kothbauer K.	Journal of Neurosurgical Anesthesiology (2011) 23:3 (266-267). Date of Publication: July 2011		21441833
Fluid and electrolyte management of the adult surgical patient.	Rando JT.	AANA J. 1982 Feb;50(1):49-54. No abstract available.		7072459
Fluid and electrolyte replacement in the burned patient.	Pruitt BA Jr.	Surg Clin North Am. 1978 Dec;58(6):1291-1312. No abstract available.		734610
Fluid and electrolyte resuscitation of the thermally injured patient.	Reaves LE, Antonacci AC, Shires GT.	World J Surg. 1983 Sep;7(5):566-72. Review. No abstract available.		6356632
Fluid balance and mortality in critically ill patients with acute kidney injury: a multicenter prospective epidemiological study.	Wang N, Jiang L, Zhu B, Wen Y, Xi XM; Beijing Acute Kidney Injury Trial (BAKIT) Workgroup..	Crit Care. 2015 Oct 23;19:371. doi: 10.1186/s13054-015-1085-4.		26494153
Fluid balance in sepsis and septic shock as a determining factor of mortality.	Sirvent JM, Ferri C, Barֳ³ A, Murcia C, Lorencio C.	Am J Emerg Med. 2015 Feb;33(2):186-9. doi: 10.1016/j.ajem.2014.11.016. Epub 2014 Nov 20.		25483379
Fluid balance, complications, and brain tissue oxygen tension monitoring following severe traumatic brain injury.	Fletcher JJ, Bergman K, Blostein PA, Kramer AH.	Neurocrit Care. 2010 Aug;13(1):47-56. doi: 10.1007/s12028-010-9345-2.		20376708
Fluid balance, diuretic use, and mortality in acute kidney injury.	Grams ME, Estrella MM, Coresh J, Brower RG, Liu KD; National Heart, Lung, and Blood Institute Acute Respiratory Distress Syndrome Network..	Clin J Am Soc Nephrol. 2011 May;6(5):966-73. doi: 10.2215/CJN.08781010. Epub 2011 Mar 10.		21393482
Fluid bolus therapy in emergency department patients: Indications and physiological changes.	Bihari S, Teubner DJ, Prakash S, Beatty T, Morphett M, Bellomo R, Bersten A.	Emerg Med Australas. 2016 Oct;28(5):531-7. doi: 10.1111/1742-6723.12621. Epub 2016 Jul 3.		27374939
Fluid challenge in patients at risk for fluid loading-induced pulmonary edema.	Matejovic M, Krouzecky A, Rokyta R Jr, Novak I.	Acta Anaesthesiol Scand. 2004 Jan;48(1):69-73.		14674976
Fluid challenge: tracking changes in cardiac output with blood pressure monitoring (invasive or non-invasive).	Lakhal K, Ehrmann S, Perrotin D, Wolff M, Boulain T.	Intensive Care Med. 2013 Nov;39(11):1953-62. doi: 10.1007/s00134-013-3086-6. Epub 2013 Sep 6.		24061631
Fluid challenges in intensive care: the FENICE study: A global inception cohort study.	Cecconi M, Hofer C, Teboul JL, Pettila V, Wilkman E, Molnar Z, Della Rocca G, Aldecoa C, Artigas A, Jog S, Sander M, Spies C, Lefrant JY, De Backer D; FENICE Investigators.; ESICM Trial Group..	Intensive Care Med. 2015 Sep;41(9):1529-37. doi: 10.1007/s00134-015-3850-x. Epub 2015 Jul 11. Erratum in: Intensive Care Med. 2015 Sep;41(9):1737-8. multiple investigator names added.		26162676
Fluid creep: the pendulum hasn't swung back yet!	Cartotto R, Zhou A.	J Burn Care Res. 2010 Jul-Aug;31(4):551-8. doi: 10.1097/BCR.0b013e3181e4d732.		20616649
Fluid loading increases oxygen consumption in septic patients with lactic acidosis.	Haupt MT, Gilbert EM, Carlson RW.	Am Rev Respir Dis. 1985 Jun;131(6):912-6.		4003944
Fluid management and diuretic therapy in acute renal failure.	Sumnall R.	Nurs Crit Care. 2007 Jan-Feb;12(1):27-33. Review.		17883661
Fluid management and risk factors for renal dysfunction in patients with severe sepsis and/or septic shock.	Muller L, Jaber S, Molinari N, Favier L, Larchֳ© J, Motte G, Lazarovici S, Jacques L, Alonso S, Leone M, Constantin JM, Allaouchiche B, Suehs C, Lefrant JY; AzuRֳ©a Group..	Crit Care. 2012 Feb 29;16(1):R34. doi: 10.1186/cc11213.		22377234
Fluid management during video-assisted thoracoscopic surgery for lung resection: A randomized, controlled trial of effects on urinary output and postoperative renal function	Matot I., Dery E., Bulgov Y., Cohen B., Paz J., Nesher N.	Journal of Thoracic and Cardiovascular Surgery (2013) 146:2 (461-466). Date of Publication: August 2013		23558303
Fluid management guided by stroke volume variation failed to decrease the incidence of acute kidney injury, 30-day mortality, and 1-year survival in living donor liver transplant recipients.	Wang SC, Teng WN, Chang KY, Susan Mandell M, Ting CK, Chu YC, Loong CC, Chan KH, Tsou MY.	J Chin Med Assoc. 2012 Dec;75(12):654-9. doi: 10.1016/j.jcma.2012.08.007. Epub 2012 Nov 17.		23245482
Fluid management in the intensive care unit: bioelectrical impedance vector analysis as a tool to assess hydration status and optimal fluid balance in critically ill patients.	Basso F, Berdin G, Virzֳ¬ GM, Mason G, Piccinni P, Day S, Cruz DN, Wjewodzka M, Giuliani A, Brendolan A, Ronco C.	Blood Purif. 2013;36(3-4):192-9. doi: 10.1159/000356366. Epub 2013 Dec 20.		24496190
Fluid management of shock in critically-ill patients.	Scheinkestel CD, Tuxen DV, Cade JF, Shann FA.	Med J Aust. 1989 May 1;150(9):508-10, 513-7. Review.		2657353
Fluid management with a simplified conservative protocol for the acute respiratory distress syndrome*.	Grissom CK, Hirshberg EL, Dickerson JB, Brown SM, Lanspa MJ, Liu KD, Schoenfeld D, Tidswell M, Hite RD, Rock P, Miller RR 3rd, Morris AH; National Heart Lung and Blood Institute Acute Respiratory Distress Syndrome Clinical Trials Network..	Crit Care Med. 2015 Feb;43(2):288-95. doi: 10.1097/CCM.0000000000000715.		25599463
Fluid optimization with hydroxyethyl starch 130/0.4 compared with modified fluid gelatin guided by esophageal Doppler during major abdominal surgeries.	El-Fandy GG, Omar SH, El-Desouky AA, Kamel HH, Refaat AI.	J Egypt Soc Parasitol. 2014 Apr;44(1):151-60.		24961021
Fluid overload and cumulative thoracostomy output are associated with surgical site infection after pediatric cardiothoracic surgery	Sochet A.A., Nyhan A., Spaeder M.C., Cartron A.M., Song X., Klugman D., Brown A.T.	Pediatric Critical Care Medicine (2017) 18:8 (770-778). Date of Publication: 1 Aug 2017		28486386
Fluid overload at initiation of renal replacement therapy is associated with lack of renal recovery in patients with acute kidney injury.	Heung M, Wolfgram DF, Kommareddi M, Hu Y, Song PX, Ojo AO.	Nephrol Dial Transplant. 2012 Mar;27(3):956-61. doi: 10.1093/ndt/gfr470. Epub 2011 Aug 19.		21856761
Fluid overload in patients with severe sepsis and septic shock treated with early goal-directed therapy is associated with increased acute need for fluid-related medical interventions and hospital death.	Kelm DJ, Perrin JT, Cartin-Ceba R, Gajic O, Schenck L, Kennedy CC.	Shock. 2015 Jan;43(1):68-73. doi: 10.1097/SHK.0000000000000268.		25247784
Fluid overload is an independent risk factor for acute kidney injury in critically Ill patients: results of a cohort study.	Salahuddin N, Sammani M, Hamdan A, Joseph M, Al-Nemary Y, Alquaiz R, Dahli R, Maghrabi K.	BMC Nephrol. 2017 Feb 1;18(1):45. doi: 10.1186/s12882-017-0460-6.		28143505
Fluid replacement in burned patients.	Bortolani A, Governa M, Barisoni D.	Acta Chir Plast. 1996;38(4):132-6.		9037790
Fluid replacement in patients with large-area, full- and partial-thickness burns.	Morton JH.	Arch Surg. 1979 Mar;114(3):247-52.		435029
Fluid replacement recommendations for training in hot weather.	Montain SJ, Latzka WA, Sawka MN.	Mil Med. 1999 Jul;164(7):502-8.		10414066
Fluid requirements of patients with burns and inhalation injuries in an intensive care unit.	Hughes KR, Armstrong RF, Brough MD, Parkhouse N.	Intensive Care Med. 1989;15(7):464-6.		2600291
Fluid responsiveness predicted by elevation of PEEP in patients with septic shock.	Wilkman E, Kuitunen A, Pettilֳ₪ V, Varpula M.	Acta Anaesthesiol Scand. 2014 Jan;58(1):27-35. doi: 10.1111/aas.12229. Epub 2013 Nov 11.		24341692
Fluid resuscitation and standard drug treatment strategies in heatstroke Chinese patients.	Hongjun K, Qing S, Yan Z, Liang P, Hui L, Feihu Z.	Drug Res (Stuttg). 2015 Jan;65(1):18-23. doi: 10.1055/s-0034-1370941. Epub 2014 Mar 25.		24668574
Fluid resuscitation and systemic complications in crush syndrome: 14 Hanshin-Awaji earthquake patients	Shimawu T., Toshiharu Y., Nakata Y., Ishikawa K., Mizushima Y., Morimoto F., Kishi M., Takaoka M., Tanaka H., Iwai A., Hiraide A.	Journal of Trauma - Injury, Infection and Critical Care (1997) 42:4 (641-646). Date of Publication: April 1997		9137251
Fluid resuscitation for major burn patients with the TMMU protocol.	Luo G, Peng Y, Yuan Z, Cheng W, Wu J, Tang J, Huang Y, Fitzgerald M.	Burns. 2009 Dec;35(8):1118-23. doi: 10.1016/j.burns.2009.02.020. Epub 2009 Jun 7.		19501974
Fluid resuscitation in adults with severe burns at risk of secondary abdominal compartment syndrome--an evidence based systematic review.	Azzopardi EA, McWilliams B, Iyer S, Whitaker IS.	Burns. 2009 Nov;35(7):911-20. doi: 10.1016/j.burns.2009.03.001. Epub 2009 May 27. Review.		19477594
Fluid resuscitation in burn patients. 2: Nursing care.	Williams C.	Nurs Times. 2008 Apr 15-21;104(15):24-5.		18444399
Fluid resuscitation in critically ill patients-timing and dose matters.	Lall K, Roberts G, Buehner U.	Anaesth Intensive Care. 2017 Jul;45(4):518-523.		28673224
Fluid resuscitation in major burns.	Mitra B, Fitzgerald M, Cameron P, Cleland H.	ANZ J Surg. 2006 Jan-Feb;76(1-2):35-8.		16483293
Fluid Resuscitation in Septic Patients Improves Systolic but not Diastolic Middle Cerebral Artery Flow Velocity.	de Goede AA, Loef BG, Reidinga AC, Schaafsma A.	Ultrasound Med Biol. 2017 Nov;43(11):2591-2600. doi: 10.1016/j.ultrasmedbio.2017.06.027. Epub 2017 Aug 2.		28779955
Fluid resuscitation in septic shock: the effect of increasing fluid balance on mortality.	Sadaka F, Juarez M, Naydenov S, O'Brien J.	J Intensive Care Med. 2014 Jul-Aug;29(4):213-7. doi: 10.1177/0885066613478899. Epub 2013 Feb 27.		23753235
Fluid resuscitation in the management of early septic shock (FINESS): a randomized controlled feasibility trial.	McIntyre LA, Fergusson D, Cook DJ, Rankin N, Dhingra V, Granton J, Magder S, Stiell I, Taljaard M, Hebert PC; Canadian Critical Care Trials Group..	Can J Anaesth. 2008 Dec;55(12):819-26. doi: 10.1007/BF03034053.		19050085
Fluid resuscitation in thermally injured children.	Merrell SW, Saffle JR, Sullivan JJ, Navar PD, Kravitz M, Warden GD.	Am J Surg. 1986 Dec;152(6):664-9.		3789292
Fluid resuscitation in trauma: an update.	Beckwith N, Carriere SR.	J Emerg Nurs. 1985 Nov-Dec;11(6):293-9. No abstract available.		3908767
Fluid resuscitation in traumatic shock	Fu W.J., Teng Q.S., Li T.S., Zhou B.L.	Zhongguo wei zhong bing ji jiu yi xue = Chinese critical care medicine = Zhongguo weizhongbing jijiuyixue (2003) 15:12 (739-741). Date of Publication: Dec 2003		14659059
Fluid resuscitation mediates the association between inhalational burn injury and acute kidney injury in the major burn population.	Kumar AB, Andrews W, Shi Y, Shotwell MS, Dennis S, Wanderer J, Summitt B.	J Crit Care. 2017 Apr;38:62-67. doi: 10.1016/j.jcrc.2016.10.008. Epub 2016 Oct 19.		27863270
Fluid resuscitation of adults with severe falciparum malaria: Effects on acid-base status, renal function, and extravascular lung water	Hanson J.P., Lam S.W.K., Mohanty S., Alam S., Pattnaik R., Mahanta K.C., Hasan M.U., Charunwatthana P., Mishra S.K., Day N.P.J., White N.J., Dondorp A.M.	Critical Care Medicine (2013) 41:4 (972-981). Date of Publication: April 2013		23324951
Fluid resuscitation of burn patients comparing a crystalloid with a colloid containing solution: a prospective study.	Recinos PR, Hartford CA, Ziffren SE.	J Iowa Med Soc. 1975 Oct;65(10):426-32. No abstract available.		1194720
Fluid resuscitation of hypotensive emergency patients with and without an algorithm.	Tunturi T, Kaukinen S, Kaukinen L, Grֳ¶nlund A, Eerola R.	Resuscitation. 1986 Apr;13(3):175-84.		3012733
Fluid resuscitation of patients with multiple injuries and severe closed head injury: experience with an aggressive fluid resuscitation strategy.	York J, Arrillaga A, Graham R, Miller R.	J Trauma. 2000 Mar;48(3):376-9; discussion 379-80.		10744272
Fluid Resuscitation of the Adult Trauma Patient: Where Have We Been and Where Are We Going?	Milano R.	Nurs Clin North Am. 2017 Jun;52(2):237-247. doi: 10.1016/j.cnur.2017.01.001. Review.		28478872
Fluid resuscitation of the extensively burned patients.	Pruitt BA.	Ann Chir Plast. 1979;24(3):268-72. No abstract available.		543691
Fluid resuscitation of the thermally injured patient. Current concepts with definition of clinical subsets and their specialized treatment.	Rubin WD, Mani MM, Hiebert JM.	Clin Plast Surg. 1986 Jan;13(1):9-20. Review.		3514063
Fluid resuscitation of trauma patients: how fast is the optimal rate?	Mizushima Y, Tohira H, Mizobata Y, Matsuoka T, Yokota J.	Am J Emerg Med. 2005 Nov;23(7):833-7.		16291436
Fluid resuscitation of trauma patients: How much fluid is enough to determine the patient's response?	Mizushima Y, Nakao S, Idoguchi K, Matsuoka T.	Am J Emerg Med. 2017 Jun;35(6):842-845. doi: 10.1016/j.ajem.2017.01.038. Epub 2017 Jan 22. No abstract available.		28139311
Fluid Resuscitation with 5% albumin versus Normal Saline in Early Septic Shock: a pilot randomized, controlled trial.	McIntyre LA, Fergusson DA, Cook DJ, Rowe BH, Bagshaw SM, Easton D, Emond M, Finfer S, Fox-Robichaud A, Gaudert C, Green R, Hebert P, Marshall J, Rankin N, Stiell I, Tinmouth A, Pagliarello J, Turgeon AF, Worster A, Zarychanski R; Canadian Critical Care Trials Group..	J Crit Care. 2012 Jun;27(3):317.e1-6. doi: 10.1016/j.jcrc.2011.10.007. Epub 2011 Dec 15.		22176806
Fluid resuscitation with colloids of different molecular weight in septic shock.	Molnֳ¡r Z, Mikor A, Leiner T, Szakmֳ¡ny T.	Intensive Care Med. 2004 Jul;30(7):1356-60. Epub 2004 May 4.		15127186
Fluid resuscitation, burn percentage, and physiologic age.	Baxter C.	J Trauma. 1979 Nov;19(11 Suppl):864-5. No abstract available.		490702
Fluid resuscitation, nutritional support, and cholesterol in critically ill postsurgical patients.	Sun X, Oberlander D, Huang J, Weissman C.	J Clin Anesth. 1998 Jun;10(4):302-8.		9667346
Fluid resuscitation-induced cardiac tamponade.	Hashim R, Frankel H, Tandon M, Rabinovici R.	J Trauma. 2002 Dec;53(6):1183-4. No abstract available.		12478050
Fluid retention during the first 48 hours as an indicator of burn survival.	Carlson RG, Finley RK Jr, Miller SF, Jones LM, Morath MA, Alkire S.	J Trauma. 1986 Sep;26(9):840-3.		3746960
Fluid strategies and outcomes in patients with acute respiratory distress syndrome, systemic inflammatory response syndrome and sepsis: a protocol for a systematic review and meta-analysis.	Silversides JA, Ferguson AJ, McAuley DF, Blackwood B, Marshall JC, Fan E.	Syst Rev. 2015 Nov 12;4:162. doi: 10.1186/s13643-015-0150-z. Review.		26563763
Fluid therapy and acute kidney injury in cardiogenic shock after cardiac arrest.	Adler C, Reuter H, Seck C, Hellmich M, Zobel C.	Resuscitation. 2013 Feb;84(2):194-9. doi: 10.1016/j.resuscitation.2012.06.013. Epub 2012 Jun 30.		22750662
Fluid therapy and the use of albumin in the treatment of severe traumatic brain injury.	Rodling Wahlstrֳ¶m M, Olivecrona M, Nystrֳ¶m F, Koskinen LO, Naredi S.	Acta Anaesthesiol Scand. 2009 Jan;53(1):18-25. doi: 10.1111/j.1399-6576.2008.01798.x. Epub 2008 Oct 20.		18945246
Fluid therapy for severe acute pancreatitis in acute response stage.	Mao EQ, Tang YQ, Fei J, Qin S, Wu J, Li L, Min D, Zhang SD.	Chin Med J (Engl). 2009 Jan 20;122(2):169-73.		19187641
Fluid therapy in shock.	Moss GS, Lowe RJ, Jilek J, Levine HD.	Prog Clin Biol Res. 1982;108:51-63. No abstract available.		7178149
Fluid therapy LiDCO controlled trial-optimization of volume resuscitation of extensively burned patients through noninvasive continuous real-time hemodynamic monitoring LiDCO.	Tokarik M, Sjֳ¶berg F, Balik M, Pafcuga I, Broz L.	J Burn Care Res. 2013 Sep-Oct;34(5):537-42. doi: 10.1097/BCR.0b013e318278197e. Erratum in: J Burn Care Res. 2014 May-Jun;35(3):269.		23511280
Fluid therapy to reduce morbidity.	Burke JF.	J Trauma. 1979 Nov;19(11 Suppl):865-6. No abstract available.		490703
Fluid therapy with hydroxyethyl starch for massive blood loss during surgery.	Suzuki T, Miyao H, Terui K, Koyama K, Shiibashi M.	J Anesth. 2010 Jun;24(3):418-25. doi: 10.1007/s00540-010-0914-5. Epub 2010 Mar 26.		20339884
Fluid use in adult intensive care.	Wujtewicz M.	Anaesthesiol Intensive Ther. 2012 Aug 8;44(2):92-5. Review.		22992969
Fluid volume overload negatively influences delayed primary facial closure in open abdomen management.	Huang Q, Zhao R, Yue C, Wang W, Zhao Y, Ren J, Li N, Li Js.	J Surg Res. 2014 Mar;187(1):122-7. doi: 10.1016/j.jss.2013.09.032. Epub 2013 Sep 28.		24239149
Fluid volume, lactate values, and mortality in sepsis patients with intermediate lactate values.	Liu V, Morehouse JW, Soule J, Whippy A, Escobar GJ.	Ann Am Thorac Soc. 2013 Oct;10(5):466-73. doi: 10.1513/AnnalsATS.201304-099OC.		24004068
Fluid-electrolyte balance during labor and exercise: concepts and misconceptions.	Armstrong LE, Epstein Y.	Int J Sport Nutr. 1999 Mar;9(1):1-12. Review.		10036337
Fluids and sepsis: changing the paradigm of fluid therapy: a case report.	Hariyanto H, Yahya CQ, Widiastuti M, Wibowo P, Tampubolon OE.	J Med Case Rep. 2017 Feb 4;11(1):30. doi: 10.1186/s13256-016-1191-1.		28159011
Fluids in acute respiratory distress syndrome: pros and cons.	Silva PL, Pelosi P, Rocco PR.	Curr Opin Crit Care. 2014 Feb;20(1):104-12. doi: 10.1097/MCC.0000000000000049. Review.		24345852
Fluids in Sepsis and Septic Shock (FISSH): protocol for a pilot randomised controlled trial.	Rochwerg B, Millen T, Austin P, Zeller M, D'Aragon F, Jaeschke R, Masse MH, Mehta S, Lamontagne F, Meade M, Guyatt G, Cook DJ; Canadian Critical Care Trials Group..	BMJ Open. 2017 Jul 20;7(7):e017602. doi: 10.1136/bmjopen-2017-017602.		28729329
Focused cardiac ultrasound in the early resuscitation of severe sepsis and septic shock: a prospective pilot study.	Sekiguchi H, Harada Y, Villarraga HR, Mankad SV, Gajic O.	J Anesth. 2017 Aug;31(4):487-493. doi: 10.1007/s00540-017-2312-8. Epub 2017 Jan 31.		28144779
Foley catheter haemostasis for penetrating cardiac wounds: the need for caution.	Sen A, Anderson L.	Arch Emerg Med. 1993 Dec;10(4):385-6. No abstract available.		8110344
Forced fluid removal versus usual care in intensive care patients with high-risk acute kidney injury and severe fluid overload (FFAKI): Study protocol for a randomised controlled pilot trial	Berthelsen R.E., Itenov T., Perner A., Jensen J.-U., Ibsen M., Jensen A.E.K., Bestle M.	Trials (2017) 18:1 Article Number: 189. Date of Publication: 24 Apr 2017		28438182
Forgoing life-sustaining treatment in an Israeli ICU	Eidelman L.A., Jakobson D.J., Pizov R., Geber D., Leibovitz L., Sprung C.L.	Intensive Care Medicine (1998) 24:2 (162-166). Date of Publication: 1998		9539075
Foscarnet nephrotoxicity: mechanism, incidence and prevention.	Deray G, Martinez F, Katlama C, Levaltier B, Beaufils H, Danis M, Rozenheim M, Baumelou A, Dohin E, Gentilini M, et al.	Am J Nephrol. 1989;9(4):316-21.		2554731
Four extremity necrotizing fasciitis without involvement of the trunk or head	TeBockhorst S., Gurunluoglu R.	American Surgeon (2012) 78:4 (E204-E205). Date of Publication: April 2012		22472373
Fournier gangrene in pregnancy	Sinha R., Arachchi A., Lee P., Marwan K.	Obstetrics and Gynecology (2015) 125:6 (1342-1344). Date of Publication: 28 Jun 2015		25774932
Fournier's gangrene as first presentation of promyelocytic leukemia	Faber H.J., Girbes A.R.J., Daenen S.	Leukemia Research (1998) 22:5 (473-476). Date of Publication: May 1998		9652735
Fournier's gangrene complicating blunt thoracic trauma	Bayar S., Unal A.E., Demirkan A., Atasoy C., Karayalcin K.	Surgery (2004) 135:6 (693-694). Date of Publication: June 2004		15179379
Fractional excretion of sodium as a guide to volume depletion during recovery from acute renal failure.	Lam M, Kaufman CE.	Am J Kidney Dis. 1985 Jul;6(1):18-21.		4025324
Frequency and prognosis of acute kidney injury in burned patients.	Noshad H.	Saudi J Kidney Dis Transpl. 2014 Mar;25(2):423-4. No abstract available.		24626019
Frequency of mortality and myocardial infarction during maximizing oxygen delivery: a prospective, randomized trial.	Yu M, Takanishi D, Myers SA, Takiguchi SA, Severino R, Hasaniya N, Levy MM, McNamara JJ.	Crit Care Med. 1995 Jun;23(6):1025-32.		7774212
Fresh frozen plasma/red blood cell resuscitation regimen that restores procoagulants without causing adult respiratory distress syndrome.	Lucas CE, Ledgerwood AM.	J Trauma Acute Care Surg. 2012 Apr;72(4):821-7. doi: 10.1097/TA.0b013e3182484111.		22491592
Freshwater near-drowning: our experience in life-supportive treatment.	Sirik Z, Lev A, Ruach M, Barzilay E.	Isr J Med Sci. 1984 Jun;20(6):523-7.		6432729
From cholera to burns: a role for oral rehydration therapy.	Milner SM, Greenough WB 3rd, Asuku ME, Feldman M, Makam R, Noppenberger D, Price LA, Prosciak M, van Loon IN.	J Health Popul Nutr. 2011 Dec;29(6):648-51.		22283039
Fulminant clostridium difficile colitis: A complication of perioperative antibiotic prophylaxis	Hansen D., Pollan L.D., Fernando H.	Journal of Oral and Maxillofacial Surgery (2013) 71:11 (1880-1885). Date of Publication: November 2013		23871314
Fulminant sepsis due to anaerobic bacterial infection in immuno-compromised state	Suzuki H., Murata K., Sakamoto A.	Legal Medicine (2009) 11:5 (237-240). Date of Publication: September 2009		19647468
Fulminant type 1 diabetes mellitus	Inokuchi R., Matsumoto A., Odajima H., Shinohara K.	BMJ Case Reports (2012). Date of Publication: 2012		22854241
Fulminant, undetected candida sepsis after an apparently survivable burn injury	Struck M.F., Stiller D., Corterier C.C., Reichelt B., Steen M.	Journal of Burn Care and Research (2009) 30:5 (894-897). Date of Publication: September-October 2009		19692926
Functional intravascular volume deficit in patients before surgery.	Bundgaard-Nielsen M, Jֳ¸rgensen CC, Secher NH, Kehlet H.	Acta Anaesthesiol Scand. 2010 Apr;54(4):464-9. doi: 10.1111/j.1399-6576.2009.02175.x. Epub 2009 Dec 7.		20002360
Fundamentals of acute burn care and physical therapy management.	Wright PC.	Phys Ther. 1984 Aug;64(8):1217-31. Review.		6379690
Fusobacterium necrophorum-induced sepsis: an unusual case of Lemierre's syndrome.	Kuduvalli PM, Jukka CM, Stallwood M, Battersby C, Neal T, Masterson G, Marx G.	Acta Anaesthesiol Scand. 2005 Apr;49(4):572-5.		15777309
Future therapy of head injury.	Dwan PS, Becker DP, Gade G, Cheung M.	Clin Neurosurg. 1988;34:604-17. Review. No abstract available.		3288416
Gastric distension.	Cheng CS, Hack J.	Aust Fam Physician. 2012 Aug;41(8):599-600.		23145401
Gastric incarceration after chest stab injury	Yeh Y.-H., Su Y.-J.	Journal of Emergency Medicine (2013) 44:1 (192-193). Date of Publication: January 2013		23116929
Gastric intramucosal pH-guided therapy in patients after elective repair of infrarenal abdominal aneurysms: Is it beneficial?	Pargger H., Hampl K.F., Christen P., Staender S., Scheidegger D.	Intensive Care Medicine (1998) 24:8 (769-776). Date of Publication: 1998		9757919
Gastric mucosal tonometry as a monitoring device on a surgical intensive care unit	Pestel G., Uhlig Th., Götschl A., Schmucker P., Rothhammer A.	Anasthesiologie Intensivmedizin Notfallmedizin Schmerztherapie, Supplement (1998) 33:2 (S94-S98). Date of Publication: June 1998		9689414
Gastrointestinal Perforation After Liver Transplant: A Single Center Experience.	Yilmaz M, Akbulut S, Yilmaz S.	Exp Clin Transplant. 2017 Apr;15(2). doi: 10.6002/ect.2012.0061. Epub 2012 Nov 21.		23186262
Gender-related differences in clinical characteristics and outcomes in patients with diabetic ketoacidosis.	Barski L, Harman-Boehm I, Nevzorov R, Rabaev E, Zektser M, Jotkowitz AB, Zeller L, Shleyfer E, Almog Y.	Gend Med. 2011 Dec;8(6):372-7. doi: 10.1016/j.genm.2011.09.032. Epub 2011 Nov 4.		22055610
Gentamicin volume of distribution in critically ill septic patients.	Triginer C, Izquierdo I, Fernֳ¡ndez R, Rello J, Torrent J, Benito S, Net A.	Intensive Care Med. 1990;16(5):303-6.		2212254
Geometric changes of the inferior vena cava in trauma patients subjected to volume resuscitation.	Chen SL, Krishnam MS, Bosemani T, Dissayanake S, Sgroi MD, Lane JS 3rd, Fujitani RM.	Vascular. 2015 Oct;23(5):459-67. doi: 10.1177/1708538114552665. Epub 2014 Oct 8.		25298135
Giant uterine leiomyomata	Steward R.G., DenHartog H.W., Katz A.R.	Fertility and Sterility (2011) 95:3 (1121.e15-1121.e17). Date of Publication: 1 Mar 2011		21067725
Gila monster envenomation.	Hooker KR, Caravati EM, Hartsell SC.	Ann Emerg Med. 1994 Oct;24(4):731-5. Erratum in: Ann Emerg Med 1995 Jan;25(1):47.		8092603
Global and right ventricular end-diastolic volumes correlate better with preload after correction for ejection fraction.	Malbrain ML, De Potter TJ, Dits H, Reuter DA.	Acta Anaesthesiol Scand. 2010 May;54(5):622-31. doi: 10.1111/j.1399-6576.2009.02202.x. Epub 2010 Jan 18.		20085545
Global end-diastolic volume as an indicator of cardiac preload in patients with septic shock.	Michard F, Alaya S, Zarka V, Bahloul M, Richard C, Teboul JL.	Chest. 2003 Nov;124(5):1900-8.		14605066
Global end-diastolic volume index vs CVP goal-directed fluid resuscitation for COPD patients with septic shock: a randomized controlled trial.	Yu J, Zheng R, Lin H, Chen Q, Shao J, Wang D.	Am J Emerg Med. 2017 Jan;35(1):101-105. doi: 10.1016/j.ajem.2016.10.015. Epub 2016 Oct 8.		27773350
Global utilization of low-dose corticosteroids in severe sepsis and septic shock: a report from the PROGRESS registry.	Beale R, Janes JM, Brunkhorst FM, Dobb G, Levy MM, Martin GS, Ramsay G, Silva E, Sprung CL, Vallet B, Vincent JL, Costigan TM, Leishman AG, Williams MD, Reinhart K.	Crit Care. 2010;14(3):R102. doi: 10.1186/cc9044. Epub 2010 Jun 3.		20525247
Glomerular filtration rate is increased in burn patients.	Zdolsek HJ, Kֳ¥gedal B, Lisander B, Hahn RG.	Burns. 2010 Dec;36(8):1271-6. doi: 10.1016/j.burns.2010.03.012. Epub 2010 May 23.		20547000
Gluteal compartment syndrome with severe rhabdomyolysis	Narayan N., Griffiths M., Patel H.D.L.	BMJ Case Reports (2013) Article Number: 010370. Date of Publication: 9 Aug 2013		23933861
Goal directed fluid resuscitation decreases time for lactate clearance and facilitates early fascial closure in damage control surgery.	Ghneim MH, Regner JL, Jupiter DC, Kang F, Bonner GL, Bready MS, Frazee R, Ciceri D, Davis ML.	Am J Surg. 2013 Dec;206(6):995-9; discussion 999-1000. doi: 10.1016/j.amjsurg.2013.07.021.		24296101
Goal directed therapy for suspected acute bacterial meningitis in adults and adolescents in sub-Saharan Africa.	Wall EC, Mukaka M, Denis B, Mlozowa VS, Msukwa M, Kasambala K, Nyrienda M, Allain TJ, Faragher B, Heyderman RS, Lalloo DG.	PLoS One. 2017 Oct 27;12(10):e0186687. doi: 10.1371/journal.pone.0186687. eCollection 2017.		29077720
Goal-directed fluid management based on the pulse oximeter-derived pleth variability index reduces lactate levels and improves fluid management.	Forget P, Lois F, de Kock M.	Anesth Analg. 2010 Oct;111(4):910-4. doi: 10.1213/ANE.0b013e3181eb624f. Epub 2010 Aug 12.		20705785
Goal-directed fluid management reduces vasopressor and catecholamine use in cardiac surgery patients	Goepfert M.S.G., Reuter D.A., Akyol D., Lamm P., Kilger E., Goetz A.E.	Intensive Care Medicine (2007) 33:1 (96-103). Date of Publication: January 2007		17119923
Goal-Directed Fluid Therapy Based on Stroke Volume Variation in Patients Undergoing Major Spine Surgery in the Prone Position: A Cohort Study.	Bacchin MR, Ceria CM, Giannone S, Ghisi D, Stagni G, Greggi T, Bonarelli S.	Spine (Phila Pa 1976). 2016 Sep 15;41(18):E1131-7. doi: 10.1097/BRS.0000000000001601.		27046635
Goal-directed fluid therapy based on stroke volume variations improves fluid management and gastrointestinal perfusion in patients undergoing major orthopedic surgery	Peng K., Li J., Cheng H., Ji F.-H.	Medical Principles and Practice (2014) 23:5 (413-420). Date of Publication: 12 Apr 2014		24994571
Goal-directed fluid therapy in gastrointestinal surgery in older coronary heart disease patients: randomized trial.	Zheng H, Guo H, Ye JR, Chen L, Ma HP.	World J Surg. 2013 Dec;37(12):2820-9. doi: 10.1007/s00268-013-2203-6.		24048581
GOAL-DIRECTED FLUID THERAPY IN SEVERE CONCOMITANT TRAUMA	Konkaev A.K., Gurbanova E.I., Mynbaeva Z.N.	Anesteziologiia i reanimatologiia (2015) 60:6 (21-24). Date of Publication: 1 Nov 2015		27025128
Goal-directed intraoperative fluid therapy guided by stroke volume and its variation in high-risk surgical patients: a prospective randomized multicentre study.	Scheeren TW, Wiesenack C, Gerlach H, Marx G.	J Clin Monit Comput. 2013 Jun;27(3):225-33. doi: 10.1007/s10877-013-9461-6. Epub 2013 Apr 5.		23558909
Goal-directed resuscitation for patients with early septic shock.	ARISE Investigators.; ANZICS Clinical Trials Group., Peake SL, Delaney A, Bailey M, Bellomo R, Cameron PA, Cooper DJ, Higgins AM, Holdgate A, Howe BD, Webb SA, Williams P.	N Engl J Med. 2014 Oct 16;371(16):1496-506. doi: 10.1056/NEJMoa1404380. Epub 2014 Oct 1.		25272316
Goal-directed therapy after cardiac surgery and the incidence of acute kidney injury.	Thomson R, Meeran H, Valencia O, Al-Subaie N.	J Crit Care. 2014 Dec;29(6):997-1000. doi: 10.1016/j.jcrc.2014.06.011. Epub 2014 Jun 23.		25060640
Goal-directed therapy improves the outcome of high-risk cardiac patients undergoing off-pump coronary artery bypass	Kapoor P., Magoon R., Rawat R., Mehta Y., Taneja S., Ravi R., Hote M.	Annals of Cardiac Anaesthesia (2017) 20:1 (83-89). Date of Publication: 1 Jan 2017		28074802
Golden hour - early postinjury period.	Pamerneckas A, Macas A, Vaitkaitis D, Vaitkaitis A, Gudeniene R.	Medicina (Kaunas). 2003;39(9):845-51. English, Lithuanian.		14515046
Gone fishing in a fluid trial.	Hjortrup PB, Haase N, Wetterslev J, Perner A.	Crit Care Resusc. 2016 Mar;18(1):55-8.		26947417
Gonococcal septic shock, acute respiratory distress syndrome, and multisystem organ failure: a case report.	Landy J, Djogovic D, Sligl W.	Int J Infect Dis. 2010 Sep;14 Suppl 3:e239-41. doi: 10.1016/j.ijid.2009.08.021. Epub 2009 Dec 31.		20045369
Granulocyte colony stimulating factor in the treatment of alcohol abuse, leukopenia, and pneumococcal sepsis.	Grimsley EW.	South Med J. 1995 Feb;88(2):220-1.		7530862
Granulomatous hepatitis in a patient with Crohn's disease and cholestasis	Patedakis Litvinov B.I., Pathak A.P.	BMJ Case Reports (2017) 2017 Article Number: bcr-2017-220988. Date of Publication: 2017		28882937
Greater cardiac response of colloid than saline fluid loading in septic and non-septic critically ill patients with clinical hypovolaemia.	Trof RJ, Sukul SP, Twisk JW, Girbes AR, Groeneveld AB.	Intensive Care Med. 2010 Apr;36(4):697-701. doi: 10.1007/s00134-010-1776-x. Epub 2010 Feb 18.		20165941
Groin swelling, the anatomic way out of abdominal haematomas: a case report and explicative literature review.	Apostolidis S, Papavramidis TS, Michalopoulos A, Papadopoulos VN, Paramythiotis D, Harlaftis N.	Acta Chir Belg. 2008 Mar-Apr;108(2):251-3. Review.		18557154
Group A streptococcal toxic shock syndrome after an office endometrial biopsy: a case report.	Mourton S, Rich W.	J Reprod Med. 2006 Aug;51(8):665-8.		16967640
Group B streptococcus toxic shock-like syndrome in a healthy woman: a case report.	Begley JS, Barnes RC.	J Reprod Med. 2007 Apr;52(4):323-5.		17506375
Growth differentiation factor-15 and prognosis in acute respiratory distress syndrome: a retrospective cohort study.	Clark BJ, Bull TM, Benson AB, Stream AR, Macht M, Gaydos J, Meadows C, Burnham EL, Moss M; ARDS Network Investigators..	Crit Care. 2013 May 24;17(3):R92. doi: 10.1186/cc12737.		23706007
Guidelines for the Appropriate Use of Bedside General and Cardiac Ultrasonography in the Evaluation of Critically Ill Patients-Part II: Cardiac Ultrasonography.	Levitov A, Frankel HL, Blaivas M, Kirkpatrick AW, Su E, Evans D, Summerfield DT, Slonim A, Breitkreutz R, Price S, McLaughlin M, Marik PE, Elbarbary M.	Crit Care Med. 2016 Jun;44(6):1206-27. doi: 10.1097/CCM.0000000000001847.		27182849
Guidelines for the provision and assessment of nutrition support therapy in the adult critically ill patient: Society of critical care medicine (SCCM) and American society for parenteral and enteral nutrition (A.S.P.E.N.)	McClave S.A., Martindale R.G., Vanek V.W., McCarthy M., Roberts P., Taylor B., Ochoa J.B., Napolitano L., Cresci G.	Journal of Parenteral and Enteral Nutrition (2009) 33:3 (277-316). Date of Publication: May 2009		19398613
Guillain-Barré Syndrome following sepsis after stereotactic aspiration for spontaneous pontine hemorrhage	Song W., Wu Y.-M., Ji Z., Zhu J.-J., Pan S.-Y.	Neurological Sciences (2012) 33:3 (657-660). Date of Publication: June 2012		22005948
Gunpowder explosion burns in fireworks factory: causes of death and management.	Chen XL, Wang YJ, Wang CR, Li SS.	Burns. 2002 Nov;28(7):655-8.		12417160
Gunshot injuries of the abdominal aorta: a continuing challenge.	Degiannis E, Levy RD, Florizoone MG, Badicel TV, Badicel M, Saadia R.	Injury. 1997 Apr;28(3):195-7.		9274736
Gunshot wound of the fetus.	Gun F, Erginel B, Gֳ¼nendi T, Celik A.	Pediatr Surg Int. 2011 Dec;27(12):1367-9. doi: 10.1007/s00383-011-2915-3. Epub 2011 Apr 26.		21519838
H1N1-associated acute respiratory distress syndrome.	Narula T, Safley M, deBoisblanc BP.	Am J Med Sci. 2010 Dec;340(6):499-504. doi: 10.1097/MAJ.0b013e3181d94fa5.		21119333
Haemodilution induced by hydroxyethyl starches 130/0.4 is similar in septic and non-septic patients.	Meyer P, Pernet P, Hejblum G, Baudel JL, Maury E, Offenstadt G, Guidet B.	Acta Anaesthesiol Scand. 2008 Feb;52(2):229-35. Epub 2007 Nov 22.		18034867
Haemodynamic and biochemical responses to fluid bolus therapy with human albumin solution, 4% versus 20%, in critically ill adults.	Bannard-Smith J, Alexander P, Glassford N, Chan MJ, Lee M, Wong BT, Crawford G, Bailey M, Bellomo R.	Crit Care Resusc. 2015 Jun;17(2):122-8.		26017130
Haemodynamic and oxygen transport responses in survivors and non-survivors following thermal injury.	Holm C, Melcer B, Hֳ¶rbrand F, Wֳ¶rl HH, von Donnersmarck GH, Mֳ¼hlbauer W.	Burns. 2000 Feb;26(1):25-33.		10630316
Haemodynamic evaluation during small volume resuscitation in patients with acute respiratory failure.	Steltzer H, Owen AN, Krafft P, Weinstabl C, Hammerle AF.	Eur J Emerg Med. 1994 Mar;1(1):19-26.		9422132
Haemodynamic management in ruptured abdominal aortic aneurysm.	Brimacombe J, Berry A.	Postgrad Med J. 1994 Apr;70(822):252-6. Review.		8183770
Haemodynamic optimisation improves tissue microvascular flow and oxygenation after major surgery: a randomised controlled trial.	Jhanji S, Vivian-Smith A, Lucena-Amaro S, Watson D, Hinds CJ, Pearse RM.	Crit Care. 2010;14(4):R151. doi: 10.1186/cc9220. Epub 2010 Aug 10.		20698956
Haemodynamic response to crystalloids or colloids in shock: an exploratory subgroup analysis of a randomised controlled trial.	Heming N, Elatrous S, Jaber S, Dumenil AS, Cousson J, Forceville X, Kimmoun A, Trouillet JL, Fichet J, Anguel N, Darmon M, Martin C, Chevret S, Annane D; CRISTAL Investigators..	BMJ Open. 2017 Oct 6;7(10):e016736. doi: 10.1136/bmjopen-2017-016736.		28988172
Haemodynamic-guided fluid administration for the prevention of contrast-induced acute kidney injury: the POSEIDON randomised controlled trial.	Brar SS, Aharonian V, Mansukhani P, Moore N, Shen AY, Jorgensen M, Dua A, Short L, Kane K.	Lancet. 2014 May 24;383(9931):1814-23. doi: 10.1016/S0140-6736(14)60689-9.		24856027
Haemodynamics and 'optimal' hydration in aortic cross clamping.	Pull ter Gunne AJ, Bruining HA, Obertop H.	Neth J Surg. 1990 Aug;42(4):113-7.		2216006
Haemophilus parahaemolyticus septic shock after aspiration Pneumonia, France	Le Floch A.-S., Cassir N., Hraiech S., Guervilly C., Papazian L., Rolain J.-M.	Emerging Infectious Diseases (2013) 19:10 (1694-1695). Date of Publication: October 2013		24050515
Half-molar sodium-lactate solution has a beneficial effect in patients after coronary artery bypass grafting.	Leverve XM, Boon C, Hakim T, Anwar M, Siregar E, Mustafa I.	Intensive Care Med. 2008 Oct;34(10):1796-803. doi: 10.1007/s00134-008-1165-x. Epub 2008 Jun 18.		18563389
Harborview burns--1974 to 2009.	Engrav LH, Heimbach DM, Rivara FP, Kerr KF, Osler T, Pham TN, Sharar SR, Esselman PC, Bulger EM, Carrougher GJ, Honari S, Gibran NS.	PLoS One. 2012;7(7):e40086. doi: 10.1371/journal.pone.0040086. Epub 2012 Jul 5. Erratum in: PLoS One. 2013;8(10). doi:10.1371/annotation/8dffa635-e876-48e1-958a-0016d3618d64.		22792216
Has Evolution in Awareness of Guidelines for Institution of Damage Control Improved Outcome in the Management of the Posttraumatic Open Abdomen?	Asensio J.A., Petrone P., Roldán G., Kuncir E., Ramicone E., Chan L., Cheadle W.G., Franklin G.A.	Archives of Surgery (2004) 139:2 (209-215). Date of Publication: February 2004		14769582
Hashimoto's thyroiditis presenting as Hoffman's syndrome, rhabdomyolysis and acute kidney injury.	Ahmed GS, Zaid HM, Moloney M.	BMJ Case Rep. 2014 Jul 4;2014. pii: bcr2013203269. doi: 10.1136/bcr-2013-203269.		25100806
Hazards and complications of I.V. therapy.	Gillis A.	Dimens Health Serv. 1983 May;60(5):9, 12-3. No abstract available.		6862128
Headache in cerebrospinal fluid volume depletion syndrome: A case report	Lupo I., Salemi G., Fierro B., Brighina F., Daniele O., Caronia A., Saia V., Savettieri G.	Functional Neurology (2006) 21:1 (43-46). Date of Publication: January/March 2006		16735001
Heat exhaustion in a deep underground metalliferous mine.	Donoghue AM, Sinclair MJ, Bates GP.	Occup Environ Med. 2000 Mar;57(3):165-74.		10810098
Heat illness in the emergency department: keeping your cool.	Santelli J, Sullivan JM, Czarnik A, Bedolla J.	Emerg Med Pract. 2014 Aug;16(8):1-21; quiz 21-2. Review.		25422847
Heat stroke in young adults.	Fonseka MM.	Ceylon Med J. 1999 Dec;44(4):184. No abstract available.		10895273
Heat stroke: a comprehensive review.	Yeo TP.	AACN Clin Issues. 2004 Apr-Jun;15(2):280-93. Review.		15461044
Heatstroke: some clinical considerations.	Matz R.	Hosp Pract (Off Ed). 1987 Oct 15;22(10):23, 27. No abstract available.		3116014
Helicopter In-flight Resuscitation with Freeze-dried Plasma of a Patient with a High-velocity Gunshot Wound to the Neck in Afghanistan - A Case Report.	Gellerfors M, Linde J, Gryth D.	Prehosp Disaster Med. 2015 Oct;30(5):509-11. doi: 10.1017/S1049023X15005014. Epub 2015 Sep 1.		26323858
Helicopter rescue involving the winching of a physician.	Corniche J, Pasquier M, Yersin B, Kern C, Schoettker P.	Air Med J. 2012 Mar-Apr;31(2):87-91. doi: 10.1016/j.amj.2011.08.003.		22386101
Helicopter rescue operations involving winching of an emergency physician	Pasquier M., Geiser V., De Riedmatten M., Carron P.N.	Injury (2012) 43:9 (1377-1380). Date of Publication: September 2012		21762912
Helicopter retrieval of primary trauma patients by a paramedic helicopter service.	Cameron PA, Flett K, Kaan E, Atkin C, Dziukas L.	Aust N Z J Surg. 1993 Oct;63(10):790-7.		8274122
Helicopter transport of the patient with acute burns.	Baack BR, Smoot EC 3rd, Kucan JO, Riseman L, Noak JF.	J Burn Care Rehabil. 1991 May-Jun;12(3):229-33.		1885639
Hematocrit change in tropical scuba divers.	Williams ST, Prior FG, Bryson P.	Wilderness Environ Med. 2007 Spring;18(1):48-53.		17447715
Hemodialysis clearance of glyphosate following a life-threatening ingestion of glyphosate-surfactant herbicide.	Garlich FM, Goldman M, Pepe J, Nelson LS, Allan MJ, Goldstein DA, Goldfarb DS, Hoffman RS.	Clin Toxicol (Phila). 2014 Jan;52(1):66-71. doi: 10.3109/15563650.2013.870344.		24400933
Hemodilution Then Hemoconcentration after Resuscitation of Patients with Severe Sepsis or Septic Shock.	Adekolu O, Manthous CA.	Conn Med. 2017 Mar;81(3):169-171.		29772164
Hemodynamic and oxygen transport effects of pentastarch in burn resuscitation.	Waxman K, Holness R, Tominaga G, Chela P, Grimes J.	Ann Surg. 1989 Mar;209(3):341-5.		2466449
Hemodynamic and oxygen transport monitoring in management of burns.	Schiller WR, Bay RC.	New Horiz. 1996 Nov;4(4):475-82.		8968980
Hemodynamic changes during resuscitation after burns using the Parkland formula.	Bak Z, Sjֳ¶berg F, Eriksson O, Steinvall I, Janerot-Sjoberg B.	J Trauma. 2009 Feb;66(2):329-36. doi: 10.1097/TA.0b013e318165c822.		19204504
Hemodynamic changes in the early postburn patient: the influence of fluid administration and of a vasodilator (hydralazine).	Pruitt BA Jr, Mason AD Jr, Moncrief JA.	J Trauma. 1971 Jan;11(1):36-46. No abstract available.		5099912
Hemodynamic Effect of Different Doses of Fluids for a Fluid Challenge: A Quasi-Randomized Controlled Study.	Aya HD, Rhodes A, Chis Ster I, Fletcher N, Grounds RM, Cecconi M.	Crit Care Med. 2017 Feb;45(2):e161-e168. doi: 10.1097/CCM.0000000000002067.		27655325
Hemodynamic effects of 6% and 10% hydroxyethyl starch solutions versus 4% albumin solution in septic patients.	Friedman G, Jankowski S, Shahla M, Gomez J, Vincent JL.	J Clin Anesth. 2008 Nov;20(7):528-33. doi: 10.1016/j.jclinane.2008.05.022. Epub 2008 Nov 20.		19019650
Hemodynamic effects of fluid loading in acute massive pulmonary embolism.	Mercat A, Diehl JL, Meyer G, Teboul JL, Sors H.	Crit Care Med. 1999 Mar;27(3):540-4.		10199533
Hemodynamic effects of intravenous calcium administration on septic shock patients: a retrospective study.	Ishibashi N, Miyasho K, Kitamura T, Ookuma T, Kashitani N, Beika N, Yamashita T, Ujike Y.	Acta Med Okayama. 2015;69(4):197-204.		26289910
Hemodynamic goals in randomized clinical trials in patients with sepsis: A systematic review of the literature	Sevransky J.E., Nour S., Susla G.M., Needham D.M., Hollenberg S., Pronovost P.	Critical Care (2007) 11 Article Number: R67. Date of Publication: 20 Jun 2007		17584921
Hemodynamic instability secondary to adrenal insufficiency in a major burn patient.	Nֳ¡cul FE, Jardim A, MacCord F, Penido C, Gomes MV.	Burns. 2002 May;28(3):270-2.		11996861
Hemodynamic observations in severe preeclampsia complicated by pulmonary edema.	Benedetti TJ, Kates R, Williams V.	Am J Obstet Gynecol. 1985 Jun 1;152(3):330-4.		4003477
Hemodynamic reactions in patients with hemorrhagic shock from blunt trauma after initial fluid therapy.	Hagiwara A, Kimura A, Kato H, Mizushima Y, Matsuoka T, Takeda M, Uejima T, Hagiwara Y, Sakamoto Y, Kudo D, Sasaki J.	J Trauma. 2010 Nov;69(5):1161-8. doi: 10.1097/TA.0b013e3181d27c94.		20489665
Hemodynamic response to fluid challenge: a means of assessing volume status in the critically ill.	Horst HM, Obeid FN.	Henry Ford Hosp Med J. 1986;34(2):90-4. No abstract available.		3759496
Hemodynamic response to fluid repletion in patients with septic shock: evidence for early depression of cardiac performance.	Rackow EC, Kaufman BS, Falk JL, Astiz ME, Weil MH.	Circ Shock. 1987;22(1):11-22.		3608103
Hemodynamic responses to dexmedetomidine in critically injured intubated pediatric burned patients: A preliminary study	Shank E.S., Sheridan R.L., Ryan C.M., Keaney T.J., Martyn J.A.J.	Journal of Burn Care and Research (2013) 34:3 (311-317). Date of Publication: May-June 2013		22929526
Hemodynamic support: volume management and pharmacological cardiovascular support.	DiBona GF.	Semin Nephrol. 1994 Jan;14(1):33-40. Review. No abstract available.		8140340
Hemolytic uremic syndrome after chemotherapy with gemcitabine and taxotere: A case report	Citarrella P., Gebbia V., Teresi M., Miceli S., Sciortino G., Vaglica M., Pizzardi N., Palmeri S.	Anticancer Research (2002) 22:2 B (1183-1185). Date of Publication: 2002		12168922
Hemoperitoneum in cirrhotic patients without abdominal trauma or tumor	Ma Y.-J., Chen E.-Q., Lu J.-J., Tan M.-Z., Tang H.	Hepatobiliary and Pancreatic Diseases International (2011) 10:6 (644-648). Date of Publication: December 2011		22146630
Hemophagocytic lymphohistiocytosis in an adult kidney transplant recipient successfully treated by plasmapheresis: A case report and review of the literature	Nusshag C., Morath C., Zeier M., Weigand M.A., Merle U., Brenner T.	Medicine (United States) (2017) 96:50 Article Number: e9283. Date of Publication: 1 Dec 2017		29390386
Hemorrhoidal banding. A warning.	Russell TR, Donohue JH.	Dis Colon Rectum. 1985 May;28(5):291-3.		3888558
Hemostatic Resuscitation in Peripartum Hysterectomy Pre- and Postmassive Transfusion Protocol Initiation	Dutta E.H., Poole A.T., Behnia F., Dunn H.E., Clark S.M., Pacheco L.D., Saade G.R., Hankins G.D.V.	American Journal of Perinatology (2017) 34:9 (861-866). Date of Publication: 1 Jul 2017		28264207
Hemostatic resuscitation in traumatic hemorrhagic shock: case report.	Barbosa Neto JO, Breda de Moraes MF, Souza Nani R, Rocha Filho JA, Carvalho Carmona MJ.	Braz J Anesthesiol. 2013 Jan-Feb;63(1):99-102. doi: 10.1016/S0034-7094(13)70201-0.		23438804
Hemostatic resuscitation in traumatic hemorrhagic shock: case report.	Barbosa Neto JO, de Moraes MF, Nani RS, Rocha Filho JA, Carmona MJ.	Braz J Anesthesiol. 2013 Jan;63(1):99-102. doi: 10.1016/j.bjane.2012.03.006. Epub 2013 Aug 7.		24565093
Heparin lock for nighttime intravenous fluid management in a dysphagic patient.	Mochizuki RM, Beck L, Brigolin K, Dobry R, Ellenberg M.	Rehabil Nurs. 1990 Nov-Dec;15(6):322-4.		2236886
Heparin-binding protein as a biomarker of circulatory failure during severe infections: A report of three cases	Beran O., Herwald H., Džupová O., Chalupa P., Holub M.	Scandinavian Journal of Infectious Diseases (2010) 42:8 (634-636). Date of Publication: August 2010		20429716
Hepatic abscesses caused by Fusobacterium necrophorum as part of the Lemierre syndrome [6]	Thatcher P.	Journal of Clinical Gastroenterology (2003) 37:2 (196-197). Date of Publication: August 2003		12869901
Hepatic angiography in patients undergoing damage control laparotomy.	Johnson JW, Gracias VH, Gupta R, Guillamondegui O, Reilly PM, Shapiro MB, Kauder DR, Schwab CW.	J Trauma. 2002 Jun;52(6):1102-6.		12045637
Hepatic artery avulsion secondary to blunt abdominal trauma	Ripley R.T., Cothren C.C., Johnson J.L., Moore E.E.	Journal of Trauma - Injury, Infection and Critical Care (2006) 61:4 (1022). Date of Publication: October 2006		17033585
Hepatic Perfusion Alterations in Septic Shock Patients: Impact of Early Goal-directed Therapy.	Zhang XW, Xie JF, Liu AR, Huang YZ, Guo FM, Yang CS, Yang Y, Qiu HB.	Chin Med J (Engl). 2016 Jul 20;129(14):1666-73. doi: 10.4103/0366-6999.185865.		27411453
Hepatic portal venous gas - three non-fatal cases and review of the literature	McElvanna K., Campbell A., Diamond T.	Ulster Medical Journal (2012) 81:2 (74-78). Date of Publication: 2012		23526850
Hepatic portal venous gas and intestinal pneumatosis as initial presentation of Crohn's Disease: First case report	Pinto Pais T., Pinho R., Carvalho J.	Journal of Crohn's and Colitis (2014) 8:10 (1329-1330). Date of Publication: 1 Oct 2014		24656937
Hepatic trauma. A review of 56 consecutively treated patients.	Miller DR, Bernstein JM.	Arch Surg. 1980 Feb;115(2):175-8.		6986138
Herbal and dietary supplements related to diarrhea and acute kidney injury: A case report	Wanitsriphinyo S., Tangkiatkumjai M.	Journal of Complementary and Integrative Medicine (2017) 14:1 Article Number: 0061. Date of Publication: 1 Mar 2017		28282296
Herbal remedy is natural and safe"--truth or myth?	Meeran M, Murali A, Balakrishnan R, Narasimhan D.	J Assoc Physicians India. 2013 Nov;61(11):848-50.		24974507
Hidden Obligatory Fluid Intake in Critical Care Patients.	Bashir MU, Tawil A, Mani VR, Farooq U, A DeVita M.	J Intensive Care Med. 2017 Mar;32(3):223-227. doi: 10.1177/0885066615625181. Epub 2016 Jul 7.		26768425
High circulating N-terminal pro-B-type natriuretic peptide is associated with greater systolic cardiac dysfunction and nonresponsiveness to fluids in septic vs nonseptic critically ill patients.	Hartemink KJ, Twisk JW, Groeneveld AB.	J Crit Care. 2011 Feb;26(1):108.e1-8. doi: 10.1016/j.jcrc.2010.05.002. Epub 2010 Jun 19.		20646903
High dosage of dextran 70 is associated with severe bleeding in patients admitted to the intensive care unit for septic shock.	Hvidt LN, Perner A.	Dan Med J. 2012 Nov;59(11):A4531.		23171749
High grade occlusion of the iliac vein by a traumatic pelvic hematoma without fracture	Baumgartner F.J., Goodnight J., Nordestgaard A.G., White G.	Klinische Wochenschrift (1990) 68:12 (619-622). Date of Publication: 1990		2376957
High mixed venous oxygen saturation levels do not exclude fluid responsiveness in critically ill septic patients.	Velissaris D, Pierrakos C, Scolletta S, De Backer D, Vincent JL.	Crit Care. 2011 Jul 26;15(4):R177. doi: 10.1186/cc10326.		21791090
High plasma tumor necrosis factor (TNF)-α concentrations and a sepsis- like syndrome in patients undergoing hyperthermic isolated limb perfusion with recombinant TNF-α, interferon-γ, and melphalan	Zwaveling J.H., Maring J.K., Clarke F.L., Van Ginkel R.J., Limburg P.C., Hoekstra H.J., Koops H.S., Girbes A.R.J.	Critical Care Medicine (1996) 24:5 (765-770). Date of Publication: 1996		8706451
High Stroke Volume Variation Method by Mannitol Administration Can Decrease Blood Loss During Donor Hepatectomy.	Seo H, Jun IG, Ha TY, Hwang S, Lee SG, Kim YK.	Medicine (Baltimore). 2016 Jan;95(2):e2328. doi: 10.1097/MD.0000000000002328.		26765409
High variability among Emergency Departments in 3rd-generation cephalosporins and fluoroquinolones use for community-acquired pneumonia.	Batard E, Lecadet N, Goffinet N, Hardouin JB; CEFPU1 Study Group., Lepelletier D, Potel G, Montassier E.	Infection. 2015 Dec;43(6):681-9. doi: 10.1007/s15010-015-0793-7. Epub 2015 May 22.		25998004
High-dose methylprednisolone is effective in treating radiation-induced refractory haemorrhagic cystitis.	Jin JG.	Intern Med J. 2014 Jun;44(6):615-7. doi: 10.1111/imj.12447. No abstract available.		24946820
Higher Fluid Balance Increases the Risk of Death From Sepsis: Results From a Large International Audit.	Sakr Y, Rubatto Birri PN, Kotfis K, Nanchal R, Shah B, Kluge S, Schroeder ME, Marshall JC, Vincent JL; Intensive Care Over Nations Investigators..	Crit Care Med. 2017 Mar;45(3):386-394. doi: 10.1097/CCM.0000000000002189.		27922878
Higher mean arterial pressure with or without vasoactive agents is associated with increased survival and better neurological outcomes in comatose survivors of cardiac arrest	Beylin M.E., Perman S.M., Abella B.S., Leary M., Shofer F.S., Grossestreuer A.V., Gaieski D.F.	Intensive Care Medicine (2013) 39:11 (1981-1988). Date of Publication: 2013		23995983
Higher vs. lower fluid volume for septic shock: clinical characteristics and outcome in unselected patients in a prospective, multicenter cohort.	Smith SH, Perner A.	Crit Care. 2012 May 8;16(3):R76. doi: 10.1186/cc11333.		22568926
High-level positive end-expiratory pressure management in trauma-associated adult respiratory distress syndrome.	Miller RS, Nelson LD, DiRusso SM, Rutherford EJ, Safcsak K, Morris JA Jr.	J Trauma. 1992 Aug;33(2):284-90; discussion 290-1.		1507295
High-tone external muscle stimulation in patients with acute kidney injury (AKI): Beneficial effects on NO metabolism, asymmetric dimethylarginine, and endothelin-1	di Iorio B., Marzocco S., di Micco L., Adesso S., de Blasio A., Autore G., Sirico M.L., Fazeli G., Heidland A.	Clinical Nephrology (2014) 82:5 (304-312). Date of Publication: 2014		25250581
Hold the Pendulum: Rates of Acute Kidney Injury are Increased in Patients Who Receive Resuscitation Volumes Less than Predicted by the Parkland Equation.	Mason SA, Nathens AB, Finnerty CC, Gamelli RL, Gibran NS, Arnoldo BD, Tompkins RG, Herndon DN, Jeschke MG; Inflammation and the Host Response to Injury Collaborative Research Program..	Ann Surg. 2016 Dec;264(6):1142-1147.		27828823
Holistic care: treatment and interventions for hypovolemic shock secondary to hemorrhage.	Muhlberg AH, Ruth-Sahd L.	Dimens Crit Care Nurs. 2004 Mar-Apr;23(2):55-9; quiz 60-1. Review.		15192363
Hormonal dysregulations in severe burns.	Balogh D, Moncayo R, Bauer M.	Burns Incl Therm Inj. 1984 Apr;10(4):257-63.		6370388
Hospital admissions for acute painful crisis in Trinidad and Tobago. Are the British Committee for Standards in Haematology (BCSH) guidelines applicable?	Charles K.S., Osagie K., Battini R.K.	Clinical and Laboratory Haematology (2006) 28:5 (299-302). Date of Publication: October 2006		16999718
Hospital management of massive burns in the developing countries.	Onuba O, Udoidiok E.	Burns Incl Therm Inj. 1987 Oct;13(5):386-90.		3427495
Hospital-wide impact of a standardized order set for the management of bacteremic severe sepsis.	Thiel SW, Asghar MF, Micek ST, Reichley RM, Doherty JA, Kollef MH.	Crit Care Med. 2009 Mar;37(3):819-24. doi: 10.1097/CCM.0b013e318196206b.		19237883
Hot-press hand burn treatment.	Celikoz B, Achauer BM, VanderKam VM.	J Burn Care Rehabil. 1998 Mar-Apr;19(2):128-30.		9556314
How can the response to volume expansion in patients with spontaneous respiratory movements be predicted?	Heenen S., De Backer D., Vincent J.-L.	Critical Care (2006) 10:4 Article Number: R102. Date of Publication: 17 Jul 2006		16846530
How to identify patients at risk of abdominal compartment syndrome after surgical repair of ruptured abdominal aortic aneurysms in the operating room: A pilot study.	Leclerc B, Salomon Du Mont L, Besch G, Rinckenbach S.	Vascular. 2017 Oct;25(5):472-478. doi: 10.1177/1708538116689005. Epub 2017 Jan 25.		28121282
How to recognize and treat adult respiratory distress syndrome.	Divertie MB.	Geriatrics. 1982 Oct;37(10):38-43, 47, 50. No abstract available.		6896861
How to succeed against acute renal failure.	Stark JL.	Nursing. 1982 Jul;12(7):26-33. No abstract available.		6920567
How well do doctors resuscitate patients with haemorrhagic shock?	Diprose P, Sleet RA.	Arch Emerg Med. 1993 Sep;10(3):135-7.		8216583
How well does the Parkland formula estimate actual fluid resuscitation volumes?	Cartotto RC, Innes M, Musgrave MA, Gomez M, Cooper AB.	J Burn Care Rehabil. 2002 Jul-Aug;23(4):258-65.		12142578
Huge bilateral renal angiomyolipoma	Shen C.-H., Tung C.-L., Yan Y.-H., Cheng M.-C.	BMJ Case Reports (2013) Article Number: 007418. Date of Publication: 2013		23355566
Human albumin and starch administration in critically ill patients: A prospective randomized clinical trial	Veneman T.F., Nijhuis J.O., Woittiez A.J.J.	Wiener Klinische Wochenschrift (2004) 116:9-10 (305-309). Date of Publication: 31 May 2004		15237655
Human kidney histopathology in acute obstructive jaundice: a prospective study.	Uslu A, Taֵli FA, Nart A, Postaci H, Aykas A, Bati H, Coֵkun Y.	Eur J Gastroenterol Hepatol. 2010 Dec;22(12):1458-65. doi: 10.1097/MEG.0b013e32833f71f6.		20881503
Human polymerized hemoglobin for the treatment of hemorrhagic shock when blood is unavailable: the USA multicenter trial.	Moore EE, Moore FA, Fabian TC, Bernard AC, Fulda GJ, Hoyt DB, Duane TM, Weireter LJ Jr, Gomez GA, Cipolle MD, Rodman GH Jr, Malangoni MA, Hides GA, Omert LA, Gould SA; PolyHeme Study Group..	J Am Coll Surg. 2009 Jan;208(1):1-13. doi: 10.1016/j.jamcollsurg.2008.09.023. Epub 2008 Nov 7.		19228496
Hydration and thermal strain during tennis in the heat.	Bergeron MF.	Br J Sports Med. 2014 Apr;48 Suppl 1:i12-7. doi: 10.1136/bjsports-2013-093256. Review.		24668373
Hydration during breast radiotherapy may lower skin toxicity.	Kunos CA, Abdallah RR, Lyons JA.	Breast J. 2014 Nov-Dec;20(6):679-81. doi: 10.1111/tbj.12348. Epub 2014 Sep 23. No abstract available.		25252223
Hydration: an essential nutrient.	Posthauer ME.	Adv Skin Wound Care. 2005 Jan-Feb;18(1):32-3. Review. No abstract available.		15714035
Hydrocortisone improved haemodynamics and fluid requirement in surviving but not non-surviving of severely burned patients.	Winter W, Kamolz L, Donner A, Hoerauf K, Blaicher A, Andel H.	Burns. 2003 Nov;29(7):717-20.		14556732
Hydroxyethyl Starch 130/0.4 and the Risk of Acute Kidney Injury After Cardiopulmonary Bypass: A Single-Center Retrospective Study.	Lagny MG, Roediger L, Koch JN, Dubois F, Senard M, Donneau AF, Hubert MB, Hans GA.	J Cardiothorac Vasc Anesth. 2016 Aug;30(4):869-75. doi: 10.1053/j.jvca.2015.10.010. Epub 2015 Oct 19.		26774199
Hydroxyethyl starch 130/0.42 versus Ringer's acetate in severe sepsis.	Perner A, Haase N, Guttormsen AB, Tenhunen J, Klemenzson G, ֳ…neman A, Madsen KR, Mֳ¸ller MH, Elkjֳ¦r JM, Poulsen LM, Bendtsen A, Winding R, Steensen M, Berezowicz P, Sֳ¸e-Jensen P, Bestle M, Strand K, Wiis J, White JO, Thornberg KJ, Quist L, Nielsen J, et al.	N Engl J Med. 2012 Jul 12;367(2):124-34. doi: 10.1056/NEJMoa1204242. Epub 2012 Jun 27. Erratum in: N Engl J Med. 2012 Aug 2;367(5):481.		22738085
Hydroxyethyl starch and acute kidney injury in orthotopic liver transplantation: a single-center retrospective review.	Hand WR, Whiteley JR, Epperson TI, Tam L, Crego H, Wolf B, Chavin KD, Taber DJ.	Anesth Analg. 2015 Mar;120(3):619-26. doi: 10.1213/ANE.0000000000000374.		25036375
Hydroxyethyl starch antibodies in humans: Incidence and clinical relevance	Dieterich H.-J., Kraft D., Sirtl C., Laubenthal H., Schimetta W., Pölz W., Gerlach E., Peter K.	Anesthesia and Analgesia (1998) 86:5 (1123-1126). Date of Publication: May 1998		9585309
Hydroxyethyl Starch Could Save a Patient With Acute Aluminum Phosphide Poisoning.	Marashi SM, Nasri Nasrabadi Z, Jafarzadeh M, Mohammadi S.	Acta Med Iran. 2016 Jul;54(7):475-8.		27424021
Hydroxyethyl starch for volume expansion after subarachnoid haemorrhage and renal function: Results of a retrospective analysis.	Bercker S, Winkelmann T, Busch T, Laudi S, Lindner D, Meixensberger J.	PLoS One. 2018 Feb 15;13(2):e0192832. doi: 10.1371/journal.pone.0192832. eCollection 2018.		29447255
Hydroxyethyl starch or saline for fluid resuscitation in intensive care.	Myburgh JA, Finfer S, Bellomo R, Billot L, Cass A, Gattas D, Glass P, Lipman J, Liu B, McArthur C, McGuinness S, Rajbhandari D, Taylor CB, Webb SA; CHEST Investigators.; Australian and New Zealand Intensive Care Society Clinical Trials Group..	N Engl J Med. 2012 Nov 15;367(20):1901-11. doi: 10.1056/NEJMoa1209759. Epub 2012 Oct 17. Erratum in: N Engl J Med. 2016 Mar 31;374(13):1298.		23075127
Hydroxyethyl starch versus saline for resuscitation of patients in intensive care: long-term outcomes and cost-effectiveness analysis of a cohort from CHEST.	Taylor C, Thompson K, Finfer S, Higgins A, Jan S, Li Q, Liu B, Myburgh J; Crystalloid versus Hydroxyethyl Starch Trial (CHEST) investigators and the Australian and New Zealand Intensive Care Society Clinical Trials Group..	Lancet Respir Med. 2016 Oct;4(10):818-825. doi: 10.1016/S2213-2600(16)30120-5. Epub 2016 Jun 17.		27324967
Hydroxyethylstarch as a risk factor for acute renal failure in severe sepsis.	Boldt J.	Lancet. 2001 Aug 18;358(9281):581-3. No abstract available.		11526920
Hydroxyethylstarch supplementation in burn resuscitation - A prospective randomised controlled trial	Vlachou E., Gosling P., Moiemen N.S.	Burns (2010) 36:7 (984-991). Date of Publication: November 2010		20558004
Hypercalcemia, hypernatremia, and reversible renal insufficiency.	Mahnensmith RL.	Am J Kidney Dis. 1992 Jun;19(6):604-8. No abstract available.		1595712
Hyperchloremia is associated with 30-day mortality in major trauma patients: a retrospective observational study.	Lee JY, Hong TH, Lee KW, Jung MJ, Lee JG, Lee SH.	Scand J Trauma Resusc Emerg Med. 2016 Oct 4;24(1):117.		27716363
Hyperchloremic acidosis in the critically ill: One of the strong-ion acidoses?	Story D.A., Morimatsu H., Bellomo R.	Anesthesia and Analgesia (2006) 103:1 (144-148). Date of Publication: July 2006		16790643
Hyperchloremic acidosis is associated with acute kidney injury after abdominal surgery.	Toyonaga Y, Kikura M.	Nephrology (Carlton). 2017 Sep;22(9):720-727. doi: 10.1111/nep.12840.		27312130
Hyperdynamic resuscitation improves survival in patients with life-threatening burns.	Schiller WR, Bay RC, Garren RL, Parker I, Sagraves SG.	J Burn Care Rehabil. 1997 Jan-Feb;18(1 Pt 1):10-6.		9063781
Hyperemia of the intraperitoneal organs associated with scald burn.	Nakae H, Sugita A, Inaba H.	Burns. 2000 Nov;26(7):669-72.		10925194
Hyperfibrinolysis at admission is an uncommon but highly lethal event associated with shock and prehospital fluid administration.	Cotton BA, Harvin JA, Kostousouv V, Minei KM, Radwan ZA, Schֳ¶chl H, Wade CE, Holcomb JB, Matijevic N.	J Trauma Acute Care Surg. 2012 Aug;73(2):365-70; discussion 370. doi: 10.1097/TA.0b013e31825c1234.		22846941
Hyperglycemic hyperosmolar non-ketotic syndrome in hemodialysis patients.	Wang YH, Lee CT, Hsu KT, Chen JB.	Changgeng Yi Xue Za Zhi. 1999 Sep;22(3):453-9.		10584418
Hypernatraemia and rhabdomyolysis.	Denman JP.	Med J Aust. 2007 Nov 5;187(9):527-8.		17979621
Hypernatraemia in critically ill patients: too little water and too much salt.	Hoorn EJ, Betjes MG, Weigel J, Zietse R.	Nephrol Dial Transplant. 2008 May;23(5):1562-8. Epub 2007 Dec 9.		18065827
Hypernatremia in the intensive care unit: an indicator of quality of care?	Polderman KH, Schreuder WO, Strack van Schijndel RJ, Thijs LG.	Crit Care Med. 1999 Jun;27(6):1105-8.		10397213
Hypernatremic alkalosis : PPossible counterpart of hyperchloremic acidosis in intensive care patients?	Hofmann-Kiefer K.F., Chappell D., Jacob M., Schülke A., Conzen P., Rehm M.	Anaesthesist (2009) 58:12 (1210-1215). Date of Publication: December 2009		19911108
Hypernatremic Dehydration in Breastfed Term Infants: Retrospective Evaluation of 159 Cases.	ֳnver Korִalִ± E, Cihan MK, Oִuzalp T, ֵahinbaֵ A, Ekici M.	Breastfeed Med. 2017 Jan/Feb;12:5-11. doi: 10.1089/bfm.2016.0077. Epub 2016 Dec 19.		27991839
Hyperoncotic state and hypovolemia associated with heat injury.	Carlson RW, Besso J, Carpio M, Schaeffer RC Jr, Weil MH.	Crit Care Med. 1981 Nov;9(11):807-19. No abstract available.		7297087
Hyperosmolar non-ketotic diabetic syndrome associated with rhabdomyolysis and acute renal failure: a case report and review of literature.	Ka T, Takahashi S, Tsutsumi Z, Moriwaki Y, Yamamoto T, Fukuchi M.	Diabetes Nutr Metab. 2003 Oct-Dec;16(5-6):317-22. Review.		15000444
Hyperosmolar therapy for raised intracranial pressure.	Ropper AH.	N Engl J Med. 2012 Aug 23;367(8):746-52. doi: 10.1056/NEJMct1206321. Review. No abstract available.		22913684
Hyperoxia and hypertonic saline in patients with septic shock (HYPERS2S): a two-by-two factorial, multicentre, randomised, clinical trial.	Asfar P, Schortgen F, Boisramֳ©-Helms J, Charpentier J, Guֳ©rot E, Megarbane B, Grimaldi D, Grelon F, Anguel N, Lasocki S, Henry-Lagarrigue M, Gonzalez F, Legay F, Guitton C, Schenck M, Doise JM, Devaquet J, Van Der Linden T, Chatellier D, Rigaud JP, Dellamonica J, Tamion F, et al.	Lancet Respir Med. 2017 Mar;5(3):180-190. doi: 10.1016/S2213-2600(17)30046-2. Epub 2017 Feb 15. Erratum in: Lancet Respir Med. 2017 Aug;5(8):e28.		28219612
Hypertension is an independent risk factor for contrast nephropathy after percutaneous coronary intervention.	Conen D, Buerkle G, Perruchoud AP, Buettner HJ, Mueller C.	Int J Cardiol. 2006 Jun 16;110(2):237-41. Epub 2005 Nov 18.		16298441
Hypertonic fluid administration in patients with septic shock: a prospective randomized controlled pilot study.	van Haren FM, Sleigh J, Boerma EC, La Pine M, Bahr M, Pickkers P, van der Hoeven JG.	Shock. 2012 Mar;37(3):268-75. doi: 10.1097/SHK.0b013e31823f152f.		22089205
Hypertonic lactated saline resuscitation reduces the risk of abdominal compartment syndrome in severely burned patients.	Oda J, Ueyama M, Yamashita K, Inoue T, Noborio M, Ode Y, Aoki Y, Sugimoto H.	J Trauma. 2006 Jan;60(1):64-71.		16456437
Hypertonic resuscitation of hypovolemic shock after blunt trauma: a randomized controlled trial.	Bulger EM, Jurkovich GJ, Nathens AB, Copass MK, Hanson S, Cooper C, Liu PY, Neff M, Awan AB, Warner K, Maier RV.	Arch Surg. 2008 Feb;143(2):139-48; discussion 149. doi: 10.1001/archsurg.2007.41.		18283138
Hypertonic saline fluid therapy following surgery: a prospective study.	Cross JS, Gruber DP, Burchard KW, Singh AK, Moran JM, Gann DS.	J Trauma. 1989 Jun;29(6):817-25; discussion 825-6.		2661843
Hypertonic saline in the traumatic hypovolemic shock: meta-analysis.	Wang JW, Li JP, Song YL, Tan K, Wang Y, Li T, Guo P, Li X, Wang Y, Zhao QH.	J Surg Res. 2014 Oct;191(2):448-54. doi: 10.1016/j.jss.2014.04.027. Epub 2014 Apr 21.		24836422
Hypertonic saline infusion: can it regulate human neutrophil function?	Angle N, Cabello-Passini R, Hoyt DB, Loomis WH, Shreve A, Namiki S, Junger WG.	Shock. 2000 Nov;14(5):503-8.		11092681
Hypertonic saline reduces intracranial hypertension in the presence of high serum and cerebrospinal fluid osmolalities.	Paredes-Andrade E, Solid CA, Rockswold SB, Odland RM, Rockswold GL.	Neurocrit Care. 2012 Oct;17(2):204-10. doi: 10.1007/s12028-011-9574-z.		21725694
Hypertonic saline resuscitation of patients with head injury: a prospective, randomized clinical trial.	Shackford SR, Bourguignon PR, Wald SL, Rogers FB, Osler TM, Clark DE.	J Trauma. 1998 Jan;44(1):50-8.		9464749
Hypertonic sodium resuscitation is associated with renal failure and death.	Huang PP, Stucky FS, Dimick AR, Treat RC, Bessey PQ, Rue LW.	Ann Surg. 1995 May;221(5):543-54; discussion 554-7.		7748036
Hypertriglyceridemic Pancreatitis Caused by the Oral Contraceptive Agent Estrostep	Abraham M., Mitchell J., Simsovits D., Gasperino J.	Journal of Intensive Care Medicine (2015) 30:5 (303-307). Date of Publication: 10 Jul 2015		24671004
Hypocaloric enteral nutrition protects against hypoglycemia associated with intensive insulin therapy better than intravenous dextrose	Kauffmann R.M., Hayes R.M., VanLaeken A.H., Norris P.R., Diaz J.J., May A.K., Collier B.R.	American Surgeon (2014) 80:11 (1106-1111). Date of Publication: 1 Nov 2014		25347500
Hypokalaemic paralysis precipitated by working in hot weather.	el-Sonbaty MR, Abdul-Ghaffar NU.	Trop Doct. 1995 Apr;25(2):64-6.		7778196
Hyponatremia in acute spinal cord injury.	Peruzzi WT, Shapiro BA, Meyer PR Jr, Krumlovsky F, Seo BW.	Crit Care Med. 1994 Feb;22(2):252-8.		8306684
Hyponatremia in critically ill patients.	Vachharajani TJ, Zaman F, Abreo KD.	J Intensive Care Med. 2003 Jan-Feb;18(1):3-8. Review.		15189662
Hyponatremia: a problem-solving approach to clinical cases.	Assadi F.	J Nephrol. 2012 Jul-Aug;25(4):473-80. doi: 10.5301/jn.5000060. Review.		22307436
Hypotension does not always make computed tomography scans unfeasible in the management of blunt abdominal trauma patients.	Fu CY, Yang SJ, Liao CH, Lin BC, Kang SC, Wang SY, Yuan KC, Ouyang CH, Hsu YP.	Injury. 2015 Jan;46(1):29-34. doi: 10.1016/j.injury.2014.08.052. Epub 2014 Sep 16.		25277706
Hypotension, myocardial infarction, and coagulopathy following gila monster bite.	Preston CA.	J Emerg Med. 1989 Jan-Feb;7(1):37-40.		2703689
Hypotensive resuscitation during active hemorrhage: impact on in-hospital mortality.	Dutton RP, Mackenzie CF, Scalea TM.	J Trauma. 2002 Jun;52(6):1141-6.		12045644
Hypotensive resuscitation strategy reduces transfusion requirements and severe postoperative coagulopathy in trauma patients with hemorrhagic shock: preliminary results of a randomized controlled trial.	Morrison CA, Carrick MM, Norman MA, Scott BG, Welsh FJ, Tsai P, Liscum KR, Wall MJ Jr, Mattox KL.	J Trauma. 2011 Mar;70(3):652-63. doi: 10.1097/TA.0b013e31820e77ea.		21610356
Hypothalamic injury as a cause of refractory hypotension after sellar region tumor surgery.	Popugaev KA, Savin IA, Goriachev AS, Kadashev BA.	Neurocrit Care. 2008;8(3):366-73. doi: 10.1007/s12028-008-9067-x.		18363043
Hypothermia and severe trauma.	Gunning KA, Sugrue M, Sloane D, Deane SA.	Aust N Z J Surg. 1995 Feb;65(2):80-2.		7857234
Hypothermia in trauma victims: an ominous predictor of survival.	Jurkovich GJ, Greiser WB, Luterman A, Curreri PW.	J Trauma. 1987 Sep;27(9):1019-24.		3656464
Hypothermia-induced Rhabdomyolysis: A Case Report.	Chase CD, Smith RA.	J Emerg Med. 2015 Dec;49(6):e177-8. doi: 10.1016/j.jemermed.2015.07.015. Epub 2015 Sep 26.		26416131
Hypothermic coagulopathy in trauma: effect of varying levels of hypothermia on enzyme speed, platelet function, and fibrinolytic activity.	Watts DD, Trask A, Soeken K, Perdue P, Dols S, Kaufmann C.	J Trauma. 1998 May;44(5):846-54.		9603087
Hypothyroidism and acute kidney injury: An unusual association	De Menezes Neves P.D.M., Bridi R.A., Balbi A.L., Ponce D.	BMJ Case Reports (2013) Article Number: 200585. Date of Publication: 9 Aug 2013		23933865
Hypovolaemic hypotension after abdominal aortic surgery is predicted by initial distribution volume of glucose	Orban J.-C., Blasin-Chadoutaud A., Zolfaghari P., Ishihara H., Grimaud D., Ichai C.	European Journal of Anaesthesiology (2010) 27:4 (364-368). Date of Publication: April 2010		19918179
Hypovolemic Shock and Hemoperitoneum from Spontaneous Avulsion of a Large Pedunculated Uterine Leiomyoma.	Mizrahi DJ, Kaushik C, Adamo R.	J Radiol Case Rep. 2017 Mar 31;11(3):15-21. doi: 10.3941/jrcr.v11i3.3054. eCollection 2017 Mar.		28584568
Hypovolemic shock evaluated by sonographic measurement of the inferior vena cava during resuscitation in trauma patients.	Yanagawa Y, Sakamoto T, Okada Y.	J Trauma. 2007 Dec;63(6):1245-8; discussion 1248. doi: 10.1097/TA.0b013e318068d72b.		18212645
Hypovolemic shock: an overview.	Kelley DM.	Crit Care Nurs Q. 2005 Jan-Mar;28(1):2-19; quiz 20-1. Review.		15732421
Hypoxia-inducible factor (HIF1α) gene expression in human shock states	Textoris J., Beaufils N., Quintana G., Lassoud A.B., Zieleskiewicz L., Wiramus S., Blasco V., Lesavre N., Martin C., Gabert J., Leone M.	Critical Care (2012) 16:4 Article Number: R120. Date of Publication: 10 Jul 2012		22781303
Iatrogenesis imperfecta: Stroke caused by accidental carotid artery catheterization	Pathak R., Karmacharya P., Aryal M.R., Alweis R.	Journal of Vascular Access (2014) 15:6 (537-540). Date of Publication: 2014		25041919
Iatrogenic acute hyponatraemia in a college athlete.	Herfel R, Stone CK, Koury SI, Blake JJ.	Br J Sports Med. 1998 Sep;32(3):257-8.		9773179
Iatrogenic instrumentation-induced plastic surgical referrals.	Widgerow AD.	Plast Reconstr Surg. 1988 Dec;82(6):1083-90.		3144013
Iatrogenic left internal iliac artery perforation during lumbar discectomy.	Shih PY, Lau HP, Jeng CS, Hung MH, Chan KC, Cheng YJ.	Acta Anaesthesiol Taiwan. 2009 Dec;47(4):196-9. doi: 10.1016/S1875-4597(09)60054-0.		20015820
Iatrogenic venous air embolism from central venous catheterization after blunt liver trauma	Debs T., Petrucciani N., Sejor E., Ben Amor I., Gugenheim J.	Surgery (United States) (2017) 162:5 (1179-1180). Date of Publication: 1 Nov 2017		28041743
Identification and treatment of heat stroke in the prehospital setting.	Hostler D, Rittenberger JC, Schillo G, Lawery M.	Wilderness Environ Med. 2013 Jun;24(2):175-7. doi: 10.1016/j.wem.2012.10.006. Epub 2013 Feb 9. No abstract available.		23403284
Identification of adults with sepsis in the prehospital environment: a systematic review.	Smyth MA, Brace-McDonnell SJ, Perkins GD.	BMJ Open. 2016 Aug 5;6(8):e011218. doi: 10.1136/bmjopen-2016-011218. Review.		27496231
Identifying occult arterial bleeding by a relaxing (loosening) pelvic stabilization device in severe pelvic fracture	Klune J.R., Amesur N.B., Bautz J.T., Puyana J.C.	American Surgeon (2013) 79:2 (E80-E82). Date of Publication: February 2013		23336642
Idiopathic systemic capillary leak syndrome(SCLS): Case report and systematic review of cases reported in the last 16 years	Dhir V., Arya V., Malav I.C., Suryanarayanan B.S., Gupta R., Dey A.B.	Internal Medicine (2007) 46:12 (899-904). Date of Publication: 15 Jun 2007		17575386
Immediate application of improvised pelvic binder as first step in extended resuscitation from life-threatening hypovolaemic shock in conscious patients with unstable pelvic injuries.	Nunn T, Cosker TD, Bose D, Pallister I.	Injury. 2007 Jan;38(1):125-8. Epub 2006 Sep 22. No abstract available.		16996515
Immediate postoperative angiographic embolization after damage control surgery for liver injury: Report of a case	Kushimoto S., Koido Y., Omoto K., Aiboshi J., Ogawa F., Yoshida R., Yamamoto Y.	Surgery Today (2006) 36:6 (566-569). Date of Publication: June 2006		16715432
Immediate post-operative responses to transcatheter aortic valve implantation: An observational study	Egerod I., Nielsen S., Lisby K.H., Darmer M.R., Pedersen P.U.	European Journal of Cardiovascular Nursing (2015) 14:3 (232-239). Date of Publication: 4 Jun 2015		24550558
Immediate versus delayed fluid resuscitation for hypotensive patients with penetrating torso injuries.	Bickell WH, Wall MJ Jr, Pepe PE, Martin RR, Ginger VF, Allen MK, Mattox KL.	N Engl J Med. 1994 Oct 27;331(17):1105-9.		7935634
Immunoglobulin deficiency in children with a sudden overwhelming infection	Lantz A., Armstrong J., Truemper E., Ford J., T M., Wray B.	Annals of Allergy, Asthma and Immunology (2001) 86:1 (55-58). Date of Publication: 2001		11206240
Immunologic parameters in burned patients: effect of therapeutic interventions.	Stratta RJ, Warden GD, Ninnemann JL, Saffle JR.	J Trauma. 1986 Jan;26(1):7-17.		3941432
Immunoprophylaxis of postoperative inflammatory complications in thoracic and abdominal wounds	Bulava G.V., Abakumov M.M., Danielian S.N., Nikulina V.P., Khvatov V.B.	Khirurgiia (2002) :7 (4-10). Date of Publication: 2002		12162084
Immunotherapy improves immune homeostasis and increases survival rate of septic patients.	Huang SW, Chen J, Ouyang B, Yang CH, Chen MY, Guan XD.	Chin J Traumatol. 2009 Dec;12(6):344-9.		19930904
Impact of a bicarbonated saline solution on early resuscitation after major burns.	Berger MM, Pictet A, Revelly JP, Frascarolo P, Chiolֳ©ro RL.	Intensive Care Med. 2000 Sep;26(9):1382-5.		11089771
Impact of a sequential intervention on albumin utilization in critical care	Lyu P.F., Hockenberry J.M., Gaydos L.M., Howard D.H., Buchman T.G., Murphy D.J.	Critical Care Medicine (2016) 44:7 (1307-1313). Date of Publication: 1 Jul 2016		26963324
Impact of albumin compared to saline on organ function and mortality of patients with severe sepsis.	SAFE Study Investigators., Finfer S, McEvoy S, Bellomo R, McArthur C, Myburgh J, Norton R.	Intensive Care Med. 2011 Jan;37(1):86-96. doi: 10.1007/s00134-010-2039-6. Epub 2010 Oct 6.		20924555
Impact of common crystalloid solutions on resuscitation markers following Class I hemorrhage: A randomized control trial.	Ross SW, Christmas AB, Fischer PE, Holway H, Walters AL, Seymour R, Gibbs MA, Heniford BT, Sing RF.	J Trauma Acute Care Surg. 2015 Nov;79(5):732-40. doi: 10.1097/TA.0000000000000833.		26496098
Impact of Compliance with a Sepsis Resuscitation Bundle in a Portuguese Emergency Department.	Carvas JM, Canelas C, Montanha G, Silva C, Esteves F.	Acta Med Port. 2016 Feb;29(2):88-94. doi: 10.20344/amp.6998. Epub 2016 Feb 29.		27234947
Impact of compliance with infection management guidelines on outcome in patients with severe sepsis: A prospective observational multi-center study	Bloos F., Thomas-Rüddel D., Rüddel H., Engel C., Schwarzkopf D., Marshall J.C., Harbarth S., Simon P., Riessen R., Keh D., Dey K., Weiß M., Toussaint S., Schädler D., Weyland A., Ragaller M., Schwarzkopf K., Eiche J., Kuhnle G., Hoyer H., Hartog C., Kaisers U., Reinhart K., Marx G., Schürholz T., Blacher M., Kretzschmar M., Schlegel-Höfner H., Fischer P., Schreiber T., Steuckart R., Bubser H., Ge…	Critical Care (2014) 18:2 Article Number: R42. Date of Publication: 3 Mar 2014		24589043
Impact of diabetic ketoacidosis management in the medical intensive care unit after order set implementation.	Laliberte B, Yeung SYA, Gonzales JP.	Int J Pharm Pract. 2017 Jun;25(3):238-243. doi: 10.1111/ijpp.12346. Epub 2017 Mar 24.		28338247
Impact of echocardiography on patient management in the intensive care unit: an audit of district general hospital practice.	Orme RM, Oram MP, McKinstry CE.	Br J Anaesth. 2009 Mar;102(3):340-4. doi: 10.1093/bja/aen378. Epub 2009 Jan 18.		19151420
Impact of emergency intubation on central venous oxygen saturation in critically ill patients: A multicenter observational study	Hernandez G., Peña H., Cornejo R., Rovegno M., Retamal J., Navarro J.L., Aranguiz I., Castro R., Bruhn A.	Critical Care (2009) 13:3 Article Number: R63. Date of Publication: 4 May 2009		19413905
Impact of fluid resuscitation on major adverse events following pancreaticoduodenectomy.	Behman R, Hanna S, Coburn N, Law C, Cyr DP, Truong J, Lam-McCulloch J, McHardy P, Sawyer J, Idestrup C, Karanicolas PJ.	Am J Surg. 2015 Nov;210(5):896-903. doi: 10.1016/j.amjsurg.2015.04.020. Epub 2015 Jul 17.		26255229
Impact of hyperhydration on the mortality risk in critically ill patients admitted in intensive care units: comparison between bioelectrical impedance vector analysis and cumulative fluid balance recording.	Samoni S, Vigo V, Resֳ©ndiz LI, Villa G, De Rosa S, Nalesso F, Ferrari F, Meola M, Brendolan A, Malacarne P, Forfori F, Bonato R, Donadio C, Ronco C.	Crit Care. 2016 Apr 8;20:95. doi: 10.1186/s13054-016-1269-6.		27060079
Impact of Initial Central Venous Pressure on Outcomes of Conservative Versus Liberal Fluid Management in Acute Respiratory Distress Syndrome.	Semler MW, Wheeler AP, Thompson BT, Bernard GR, Wiedemann HP, Rice TW; National Institutes of Health National Heart, Lung, and Blood Institute Acute Respiratory Distress Syndrome Network..	Crit Care Med. 2016 Apr;44(4):782-9. doi: 10.1097/CCM.0000000000001555.		26741580
Impact of intravenous fluid composition on outcomes in patients with systemic inflammatory response syndrome	Shaw A.D., Schermer C.R., Lobo D.N., Munson S.H., Khangulov V., Hayashida D.K., Kellum J.A.	Critical Care (2015) 19:1 Article Number: 334. Date of Publication: 12 Sep 2015		26370823
Impact of late fluid balance on clinical outcomes in the critically ill surgical and trauma population.	Elofson KA, Eiferman DS, Porter K, Murphy CV.	J Crit Care. 2015 Dec;30(6):1338-43. doi: 10.1016/j.jcrc.2015.07.009. Epub 2015 Jul 16.		26341457
Impact of low-dose vasopressin on trauma outcome: prospective randomized study.	Cohn SM, McCarthy J, Stewart RM, Jonas RB, Dent DL, Michalek JE.	World J Surg. 2011 Feb;35(2):430-9. doi: 10.1007/s00268-010-0875-8.		21161222
Impact of nurse-initiated ED sepsis protocol on compliance with sepsis bundles, time to initial antibiotic administration, and in-hospital mortality.	Bruce HR, Maiden J, Fedullo PF, Kim SC.	J Emerg Nurs. 2015 Mar;41(2):130-7. doi: 10.1016/j.jen.2014.12.007. Epub 2015 Jan 19.		25612516
Impact of perioperative administration of 6ֲ % hydroxyethyl starch 130/0.4 on serum cystatin C-derived renal function after radical prostatectomy: a single-centre retrospective study.	Sֳ¼dfeld S, Leyh-Bannurah SR, Budֳ₪us L, Graefen M, Reese PC, von Breunig F, Reuter DA, Saugel B.	BMC Anesthesiol. 2016 Aug 30;16(1):69. doi: 10.1186/s12871-016-0236-8.		27576693
Impact of positive fluid balance on critically ill surgical patients: a prospective observational study.	Barmparas G, Liou D, Lee D, Fierro N, Bloom M, Ley E, Salim A, Bukur M.	J Crit Care. 2014 Dec;29(6):936-41. doi: 10.1016/j.jcrc.2014.06.023. Epub 2014 Jul 2.		25085510
Impact of prehospital hypothermia on transfusion requirements and outcomes.	Bukur M, Hadjibashi AA, Ley EJ, Malinoski D, Singer M, Barmparas G, Margulies D, Salim A.	J Trauma Acute Care Surg. 2012 Nov;73(5):1195-201. doi: 10.1097/TA.0b013e31826fc7d9.		23117380
Impact of real-time electronic alerting of acute kidney injury on therapeutic intervention and progression of RIFLE class.	Colpaert K, Hoste EA, Steurbaut K, Benoit D, Van Hoecke S, De Turck F, Decruyenaere J.	Crit Care Med. 2012 Apr;40(4):1164-70. doi: 10.1097/CCM.0b013e3182387a6b.		22067631
Impact of red blood cell transfusion on global and regional measures of oxygenation	Roberson R.S., Bennett-Guerrero E.	Mount Sinai Journal of Medicine (2012) 79:1 (66-74). Date of Publication: January-February 2012		22238040
Impact of septic shock hemodynamic resuscitation guidelines on rapid early volume replacement and reduced mortality.	Permpikul C, Tongyoo S, Ratanarat R, Wilachone W, Poompichet A.	J Med Assoc Thai. 2010 Jan;93 Suppl 1:S102-9.		20364564
Impact of the implementation of a sepsis protocol for the management of fluid-refractory septic shock: A single-center, before-and-after study.	Gurnani PK, Patel GP, Crank CW, Vais D, Lateef O, Akimov S, Balk R, Simon D.	Clin Ther. 2010 Jul;32(7):1285-93. doi: 10.1016/j.clinthera.2010.07.003.		20678676
Impact of the Surviving Sepsis Campaign on the recognition and management of severe sepsis in the emergency department: are we failing?	Cronshaw HL, Daniels R, Bleetman A, Joynes E, Sheils M.	Emerg Med J. 2011 Aug;28(8):670-5. doi: 10.1136/emj.2009.089581. Epub 2010 Jul 26.		20660901
Impact of the Surviving Sepsis Campaign protocols on hospital length of stay and mortality in septic shock patients: Results of a three-year follow-up quasi-experimental study	Castellanos-Ortega A., Suberviola B., García-Astudillo L.A., Holanda M.S., Ortiz F., Llorca J., Delgado-Rodríguez M.	Critical Care Medicine (2010) 38:4 (1036-1043). Date of Publication: April 2010		20154597
Impacted thoracic foreign bodies after penetrating chest trauma	Sersar S.I., Albohiri K.A., Abdelmohty H.	Asian Cardiovascular and Thoracic Annals (2016) 24:8 (782-787). Date of Publication: 1 Oct 2016		27634824
Implementation and effects of pulse-contour- automated SVV/CI guided goal directed fluid therapy algorithm for the routine management of pancreatic surgery patients.	Kratz T, Simon C, Fendrich V, Schneider R, Wulf H, Kratz C, Efe T, Schֳ¼ttler KF, Zoremba M.	Technol Health Care. 2016 Nov 14;24(6):899-907.		27434283
Implementation and outcomes of the Multiple Urgent Sepsis Therapies (MUST) protocol	Shapiro N.I., Howell M.D., Talmor D., Lahey D., Ngo L., Buras J., Wolfe R.E., Weiss J.W., Lisbon A.	Critical Care Medicine (2006) 34:4 (1025-1032). Date of Publication: April 2006		16484890
Implementation of a military-derived damage-control resuscitation strategy in a civilian trauma center decreases acute hypoxia in massively transfused patients.	Campion EM, Pritts TA, Dorlac WC, Nguyen AQ, Fraley SM, Hanseman D, Robinson BR.	J Trauma Acute Care Surg. 2013 Aug;75(2 Suppl 2):S221-7. doi: 10.1097/TA.0b013e318299d59b.		23883912
Implementation of a real-time computerized sepsis alert in nonintensive care unit patients.	Sawyer AM, Deal EN, Labelle AJ, Witt C, Thiel SW, Heard K, Reichley RM, Micek ST, Kollef MH.	Crit Care Med. 2011 Mar;39(3):469-73. doi: 10.1097/CCM.0b013e318205df85.		21169824
Implementation of an Emergency Department Sepsis Bundle and System Redesign: A Process Improvement Initiative.	McColl T, Gatien M, Calder L, Yadav K, Tam R, Ong M, Taljaard M, Stiell I.	CJEM. 2017 Mar;19(2):112-121. doi: 10.1017/cem.2016.351. Epub 2016 Sep 9.		27608524
Implementation of goal-directed therapy for children with suspected sepsis in the emergency department	Cruz A.T., Perry A.M., Williams E.A., Graf J.M., Wuestner E.R., Patel B.	Pediatrics (2011) 127:3 (e758-e766). Date of Publication: March 2011		21339277
Implementation of sepsis management guideline in a community-based teaching hospital - can education be potentially beneficial for septic patients?	Nguyen HM, Schiavoni A, Scott KD, Tanios MA.	Int J Clin Pract. 2012 Jul;66(7):705-10. doi: 10.1111/j.1742-1241.2012.02939.x.		22698423
Implementing a collaborative protocol in a sepsis intervention program: lessons learned.	Casserly B, Baram M, Walsh P, Sucov A, Ward NS, Levy MM.	Lung. 2011 Feb;189(1):11-9. doi: 10.1007/s00408-010-9266-z. Epub 2010 Nov 16.		21080182
Implementing ACCM critical care guidelines for septic shock management in a Cuban pediatric intensive care unit	Cartaya Yrastorza J.M., Rovira L.E., Segredo Y., Álvarez I., Acevedo Y., Moya A.	MEDICC Review (2014) 16:3-4 (47-54). Date of Publication: July-October 2014		25208120
[truncated: 1,733 more rows]
